# Supplementary material for: A Stenotrophomonas maltophilia TetR-Like Transcriptional Regulator Involved in Fatty Acid Metabolism Is Controlled by Quorum Sensing Signals
Source: Appl Environ Microbiol. 2023 Jun 5;89(6):e00635-23. doi: 10.1128/aem.00635-23 (PMC10304680; doi:10.1128/aem.00635-23)
Supplement: Supplemental file 2 — Supplemental material. Download aem.00635-23-s0002.xlsx, XLSX file, 0.1 MB [file aem.00635-23-s0002.xlsx]

## Sheet: DEG AHLvsDMSO
Differentially expressed genes for AHLs treatment (p-adj < 0.05 and |Fold-change| ≥ 2.0)
Old locus tag ID	Locus tag ID	Description	Fold-Change	p-adj
Smlt2053	SMLT_RS09900	TetR/AcrR family transcriptional regulator	7.3304	2.65188e-09
Smlt0077	SMLT_RS00330	Phenylalanine 4-monooxygenase	7.17242	2.53954e-09
Smlt2944	SMLT_RS14005	Hypothetical protein	4.28695	6.3323e-22
Smlt4591	SMLT_RS21760	Universal stress protein	4.02681	3.67951e-10
Smlt1690	SMLT_RS08140	Oxygen-independent coproporphyrinogen III oxidase	3.93356	5.54217e-19
Smlt1687	SMLT_RS08125	4Fe-4S binding protein	3.83648	7.76067e-19
Smlt1758	SMLT_RS08460	Cytochrome c	3.50576	1.91043e-16
Smlt2744	SMLT_RS13070	General secretion pathway protein GspL	3.1869	0.00981096
Smlt2297	SMLT_RS11045	RNA polymerase factor sigma-54	3.16645	0.0439508
Smlt3600	SMLT_RS17135	Peroxiredoxin	3.13299	3.25004e-15
Smlt1757	SMLT_RS08455	C-type cytochrome	3.07635	6.73533e-10
Smlt1574	SMLT_RS07570	Bacteriohemerythrin	2.84131	3.47627e-07
Smlt2775	SMLT_RS13220	NarK family nitrate/nitrite MFS transporter	2.8087	0.00597365
Smlt0855	SMLT_RS04080	RNA polymerase sigma factor	2.7692	0.00281532
Smlt0265	SMLT_RS01240	Acyl-CoA dehydrogenase	2.73159	2.06411e-09
Smlt0264	SMLT_RS01235	CoA-acylating methylmalonate-semialdehyde dehydrogenase	2.7216	1.87523e-36
Smlt3527	SMLT_RS16805	Hypothetical protein	2.69344	0.00417774
Smlt3647	SMLT_RS17365	Alpha/beta hydrolase	2.67999	4.38894e-05
Smlt3601	SMLT_RS17140	Bacterioferritin	2.66239	3.83562e-07
Smlt2180	SMLT_RS10480	Glycoside hydrolase family 92 protein	2.62467	8.41996e-17
	SMLT_RS23010	Pseudo	2.58559	7.32148e-05
Smlt2272	SMLT_RS10920	Flagellar biosynthesis protein FlhF	2.56091	0.0093139
Smlt0281	SMLT_RS01310	Hypothetical protein	2.53646	0.0015883
Smlt2137	SMLT_RS10280	Universal stress protein	2.50857	7.08682e-08
Smlt3214	SMLT_RS15300	Hypothetical protein	2.43101	0.00161173
Smlt3010	SMLT_RS14340	HD domain-containing protein	2.42251	0.00191457
Smlt4268	SMLT_RS20320	Bifunctional isocitrate dehydrogenase kinase/phosphatase	2.40466	1.20547e-10
Smlt2029	SMLT_RS09785	LysR family transcriptional regulator	2.35249	0.00275503
Smlt4674	SMLT_RS22205	STAS domain-containing protein	2.29006	0.0012048
Smlt1318	SMLT_RS06350	DUF2958 domain-containing protein	2.2864	0.0189149
Smlt1083	SMLT_RS05240	MFS transporter	2.28621	5.74418e-11
Smlt0554	SMLT_RS02645	Dioxygenase	2.27901	0.0122335
Smlt1597	SMLT_RS07675	HlyD family efflux transporter periplasmic adaptor subunit	2.26224	0.00012254
Smlt0789	SMLT_RS03755	LysR family transcriptional regulator	2.23973	0.00166764
Smlt1582	SMLT_RS07610	NAD(P)-binding domain-containing protein	2.23722	0.0398143
Smlt3722	SMLT_RS17735	L2 family class A beta-lactamase	2.23502	3.16229e-09
Smlt3805	SMLT_RS18115	OmpW family protein	2.20553	3.35151e-07
	SMLT_RS03975	DUF2007 domain-containing protein	2.20367	4.38454e-05
Smlt3614	SMLT_RS17205	Hypothetical protein	2.2034	5.12858e-07
Smlt0158	SMLT_RS00730	Two-component sensor histidine kinase	2.18745	2.36745e-08
Smlt3989	SMLT_RS19005	VIT family protein	2.18303	2.19996e-05
Smlt0690	SMLT_RS03290	General secretion pathway protein GspH	2.14017	0.007356
Smlt0076	SMLT_RS00325	Hypothetical protein	2.14014	0.000785612
Smlt0266	SMLT_RS01245	Enoyl-CoA hydratase	2.13849	0.00099572
Smlt0788	SMLT_RS03750	Hypothetical protein	2.13637	0.000820787
Smlt3848	SMLT_RS18325	Formate dehydrogenase accessory protein FdhE	2.09682	1.7481e-11
Smlt0886	SMLT_RS04230	Cyanophycinase	2.09516	2.47199e-06
Smlt3621	SMLT_RS17240	WGR domain-containing protein	2.07621	0.00914077
Smlt2829	SMLT_RS13455	Flavin reductase family protein	2.07469	8.3741e-05
Smlt3420	SMLT_RS16275	LysR family transcriptional regulator	2.06806	0.00264266
	SMLT_RS19700	NAD(P)-dependent oxidoreductase	2.05809	9.30704e-08
Smlt4085	SMLT_RS19435	Hypothetical protein	2.0563	0.046496
Smlt3477	SMLT_RS16550	Energy transducer TonB	2.04469	0.00398498
Smlt4192	SMLT_RS19955	DUF3106 domain-containing protein	2.04234	0.000511248
Smlt1688	SMLT_RS08130	Hypothetical protein	2.02867	3.47627e-07
Smlt3294	SMLT_RS15680	Glutamate 5-kinase	2.02016	2.45433e-08
Smlt0435	SMLT_RS02100	Hypothetical protein	2.01268	2.92813e-05
Smlt0109	SMLT_RS00485	Glutamate synthase large subunit	2.00895	3.57414e-14
Smlt3942	SMLT_RS18775	Dicarboxylate/amino acid:cation symporter	-1.9958	0.00164199
Smlt1880	SMLT_RS09085	Hypothetical protein	-1.99683	2.35684e-06
Smlt1013	SMLT_RS04900	Restriction-modification system methyltransferase	-2.00261	4.05869e-09
Smlt4298	SMLT_RS20460	Bacterioferritin-associated ferredoxin	-2.00746	6.37723e-05
Smlt3023	SMLT_RS22825	Hypothetical protein	-2.02226	0.0051201
	SMLT_RS23110	Hypothetical protein	-2.02782	8.25986e-09
Smlt2803	SMLT_RS13345	Diacylglycerol kinase	-2.0343	0.00404146
Smlt1846B	SMLT_RS22640	AAA domain-containing protein	-2.04351	2.5147e-12
Smlt4661	SMLT_RS22145	DUF1656 domain-containing protein	-2.08417	3.13447e-06
Smlt3898	SMLT_RS18575	TonB-dependent receptor	-2.12077	8.29774e-05
Smlt2477	SMLT_RS11855	Hypothetical protein	-2.13852	0.000242967
Smlt2647	SMLT_RS12630	Membrane protein	-2.1498	0.00200962
Smlt4363	SMLT_RS20760	Hypothetical protein	-2.15109	1.25571e-06
Smlt2942	SMLT_RS13995	Lysine decarboxylase	-2.40885	0.00248406
Smlt_r10	SMLT_RS01965	16S ribosomal RNA	-2.41268	0.0467741
Smlt0794	SMLT_RS03780	Hemin uptake protein HemP	-2.45255	4.61472e-05
	SMLT_RS23155	Hypothetical protein	-2.51364	9.42665e-05
Smlt1935	SMLT_RS22355	DUF1064 domain-containing protein	-2.62857	0.0146888
Smlt2941	SMLT_RS13990	Cation diffusion facilitator family transporter	-2.80963	0.00291073
Smlt2816	SMLT_RS13390	Hypothetical protein	-3.09569	3.39449e-05
Smlt2773	SMLT_RS13210	Nitrate reductase subunit beta	-3.63948	0.000520337
Smlt2770	SMLT_RS13195	Rotamase	-4.09586	0.0274558
Smlt2771	SMLT_RS13200	Respiratory nitrate reductase subunit gamma	-5.73131	0.00135406
Smlt2769	SMLT_RS13190	NarK/NasA family nitrate transporter	-6.03499	0.000804095

## Sheet: DEG DSFvsDMSO
Differentially expressed genes for DSF treatment (p-adj < 0.05 and |Fold-change| ≥ 2.0)
Old locus tag ID	Locus tag ID	Description	Fold-Change	p-adj
Smlt0077	SMLT_RS00330	Phenylalanine 4-monooxygenase	7.77247	8.96509e-08
Smlt2053	SMLT_RS09900	TetR/AcrR family transcriptional regulator	6.51822	8.49138e-07
Smlt4591	SMLT_RS21760	Universal stress protein	5.33295	2.10425e-11
Smlt2944	SMLT_RS14005	Hypothetical protein	4.88422	6.52883e-21
Smlt1690	SMLT_RS08140	Oxygen-independent coproporphyrinogen III oxidase	4.72912	1.05225e-19
Smlt1574	SMLT_RS07570	Bacteriohemerythrin	4.12163	7.88026e-10
Smlt2775	SMLT_RS13220	NarK family nitrate/nitrite MFS transporter	3.78913	0.0122512
Smlt0264	SMLT_RS01235	CoA-acylating methylmalonate-semialdehyde dehydrogenase	3.5411	1.13461e-48
	SMLT_RS23010	Pseudo	3.50919	4.46314e-06
Smlt1757	SMLT_RS08455	C-type cytochrome	3.2444	2.11372e-08
Smlt3601	SMLT_RS17140	Bacterioferritin	3.10774	2.6307e-07
Smlt0615	SMLT_RS02925	YdcH family protein	3.0576	7.47359e-10
Smlt3647	SMLT_RS17365	Alpha/beta hydrolase	3.05136	0.000150904
Smlt3600	SMLT_RS17135	Peroxiredoxin	2.97584	2.10425e-11
Smlt1687	SMLT_RS08125	4Fe-4S binding protein	2.88938	2.82664e-09
Smlt0076	SMLT_RS00325	Hypothetical protein	2.82426	0.000172798
Smlt3805	SMLT_RS18115	OmpW family protein	2.7881	5.865e-09
Smlt0265	SMLT_RS01240	Acyl-CoA dehydrogenase	2.70735	3.24304e-07
Smlt2180	SMLT_RS10480	Glycoside hydrolase family 92 protein	2.70434	2.19771e-14
Smlt1758	SMLT_RS08460	Cytochrome c	2.6469	8.96509e-08
Smlt0266	SMLT_RS01245	Enoyl-CoA hydratase	2.59756	0.00127303
Smlt1688	SMLT_RS08130	Hypothetical protein	2.34834	3.70094e-08
Smlt3282	SMLT_RS15625	Cytochrome bd oxidase subunit I	2.30382	1.47217e-07
Smlt1995	SMLT_RS09645	MFS transporter	2.22471	0.0298389
Smlt2052	SMLT_RS09895	3-hydroxyacyl-CoA dehydrogenase/enoyl-CoA hydratase family protein	2.05844	0.000345837
Smlt2137	SMLT_RS10280	Universal stress protein	2.04552	0.00186044
Smlt3732	SMLT_RS17780	ATP-dependent chaperone ClpB	2.04386	2.3986e-13
Smlt4268	SMLT_RS20320	Bifunctional isocitrate dehydrogenase kinase/phosphatase	2.02514	2.14747e-05

## Sheet: DEG STATvsLOG
Differentially expressed genes Stationary vs Log (p-adj < 0.05 and |Fold-change| ≥ 2.0)
Old locus tag ID	Locus tag ID	Description	Fold-Change	p-adj
Smlt2713	SMLT_RS12935	Hypothetical protein	60.2294	4.71451e-120
Smlt2852	SMLT_RS13565	Hypothetical protein	41.1881	1.09714e-42
Smlt2851	SMLT_RS13560	Multidrug efflux SMR transporter	36.0528	4.27104e-87
Smlt2712	SMLT_RS12930	DUF560 domain-containing protein	26.3959	8.93186e-70
	SMLT_RS23020	Hypothetical protein	25.6334	2.15593e-16
Smlt2841	SMLT_RS13515	Ribonucleotide-diphosphate reductase subunit beta	24.2324	2.43038e-73
Smlt0050	SMLT_RS00220	Hypothetical protein	22.9058	0.00117695
	SMLT_RS22880	Hypothetical protein	22.8239	7.43034e-09
Smlt2842	SMLT_RS13520	Ribonucleoside-diphosphate reductase subunit alpha	22.3285	3.30312e-262
Smlt3109	SMLT_RS14805	N-formylglutamate deformylase	21.1117	1.93736e-40
Smlt3446	SMLT_RS16400	TonB-dependent receptor	19.6682	1.94672e-183
Smlt0431	SMLT_RS02080	Cytochrome c oxidase assembly protein	19.636	2.53351e-13
Smlt2839	SMLT_RS13505	Thioredoxin family protein	19.0579	1.34411e-59
Smlt2180	SMLT_RS10480	Glycoside hydrolase family 92 protein	18.2617	1.89671e-157
Smlt4574	SMLT_RS21675	Cytochrome d ubiquinol oxidase subunit II	17.7532	3.0299e-126
Smlt0430	SMLT_RS02075	Hypothetical protein	17.7043	8.91055e-09
Smlt2703	SMLT_RS12890	Thioredoxin family protein	16.4019	2.70727e-08
Smlt0685	SMLT_RS03265	Cell surface protein	15.306	6.50355e-110
Smlt2840	SMLT_RS13510	Flavodoxin	15.0191	6.86304e-95
Smlt0686	SMLT_RS03270	S8 family serine peptidase	14.2797	4.98741e-156
Smlt1745	SMLT_RS22605	Pseudo	13.7822	0.00779062
Smlt1750	SMLT_RS08425	Sigma-70 family RNA polymerase sigma factor	13.3718	7.6005e-20
	SMLT_RS23240	Hypothetical protein	12.873	0.0463443
Smlt4575	SMLT_RS21680	Cytochrome ubiquinol oxidase subunit I	12.5105	6.58153e-93
Smlt2714	SMLT_RS12940	TonB-dependent receptor	12.2713	3.63321e-65
Smlt2428	SMLT_RS22720	Helix-turn-helix transcriptional regulator	12.27	5.29876e-07
Smlt0385	SMLT_RS01805	DUF1428 domain-containing protein	11.9117	1.71323e-16
Smlt2511	SMLT_RS12000	Carboxymuconolactone decarboxylase family protein	11.627	0.00155532
Smlt0432	SMLT_RS02085	Cytochrome c oxidase subunit 3	11.4731	3.41944e-32
Smlt3891	SMLT_RS18540	Sodium-translocating pyrophosphatase	11.1148	2.41187e-137
Smlt1837	SMLT_RS08875	Hypothetical protein	10.9132	0.000453711
Smlt2870	SMLT_RS13645	Flp pilus assembly protein CpaB	10.8831	3.46594e-15
Smlt2500	SMLT_RS11945	Hypothetical protein	10.6559	0.00899317
Smlt2482	SMLT_RS11875	Hypothetical protein	10.2646	3.62971e-49
Smlt3110	SMLT_RS14810	Urocanate hydratase	10.1322	3.88309e-70
Smlt2723	SMLT_RS12980	Hypothetical protein	10.0829	0.0123805
Smlt0429	SMLT_RS02070	Cytochrome c oxidase subunit I	9.99108	4.00583e-66
	SMLT_RS07855	Hypothetical protein	9.88937	1.05961e-07
Smlt3570	SMLT_RS17000	Phosphatase PAP2 family protein	9.69841	3.67405e-87
Smlt2581	SMLT_RS12310	Hypothetical protein	9.61981	0.00895602
Smlt2732	SMLT_RS13025	Type II secretion system minor pseudopilin GspI	9.61015	0.000340644
Smlt2501	SMLT_RS11950	Nucleotidyltransferase family protein	9.16387	1.33713e-12
Smlt4211	SMLT_RS20050	Serine hydrolase	9.1358	1.07911e-56
Smlt2134	SMLT_RS10265	GNAT family N-acetyltransferase	8.81397	2.4015e-13
Smlt1313	SMLT_RS06330	AAA family ATPase	8.80033	0.0377293
Smlt0362	SMLT_RS01710	ABC transporter ATP-binding protein	8.63532	1.1318e-36
Smlt1332	SMLT_RS22530	Pseudo	8.61092	1.16798e-25
Smlt1217	SMLT_RS05910	Redoxin domain-containing protein	8.45635	1.18614e-12
Smlt4688	SMLT_RS22275	TerC family protein	8.34101	8.67235e-75
Smlt0226	SMLT_RS01065	Signal peptidase I	8.23905	4.55862e-36
Smlt1327	SMLT_RS06390	DUF945 domain-containing protein	8.19323	1.98131e-05
Smlt2276	SMLT_RS10940	Bifunctional diguanylate cyclase/phosphodiesterase	8.18333	9.25531e-35
Smlt0461	SMLT_RS02225	TonB-dependent receptor	8.15466	1.36392e-101
Smlt2689	SMLT_RS12820	Cyclase family protein	8.09544	1.20787e-45
Smlt1152	SMLT_RS05585	Transposase	8.05415	2.19339e-19
Smlt0615	SMLT_RS02925	YdcH family protein	7.97708	5.0398e-46
Smlt0361	SMLT_RS01705	ABC transporter permease	7.93812	2.12276e-74
Smlt3084	SMLT_RS14685	Hypothetical protein	7.93636	2.44679e-06
Smlt2455	SMLT_RS11755	AAA family ATPase	7.88345	8.59466e-25
Smlt0093	SMLT_RS00405	Sel1 repeat family protein	7.80287	4.87829e-36
Smlt4198	SMLT_RS19985	Hypothetical protein	7.75554	5.43085e-26
Smlt3618	SMLT_RS17225	Dodecin domain-containing protein	7.72013	0.00137637
Smlt2621	SMLT_RS12500	Sigma-54-dependent Fis family transcriptional regulator	7.67777	2.06882e-54
Smlt3216	SMLT_RS15310	Cold-shock protein	7.59111	1.85859e-36
Smlt2711	SMLT_RS12925	Response regulator	7.46052	2.97351e-36
Smlt2586	SMLT_RS12335	Methionine synthase	7.4146	2.89994e-73
Smlt1949	SMLT_RS09410	Hypothetical protein	7.39492	0.0314609
Smlt1685	SMLT_RS08115	Hypothetical protein	7.30092	0.00039816
Smlt3553	SMLT_RS16925	DegQ family serine endoprotease	7.2167	1.27932e-48
Smlt3571	SMLT_RS17005	Phosphoethanolamine transferase	7.19489	2.2321e-70
Smlt1751	SMLT_RS08430	DUF4880 domain-containing protein	7.07107	2.3261e-12
Smlt3555	SMLT_RS16935	RNA polymerase sigma factor RpoE	6.9804	1.02838e-75
Smlt0857	SMLT_RS04090	NAD(P)(+) transhydrogenase (Re/Si-specific) subunit beta	6.9636	2.62709e-72
Smlt4689	SMLT_RS22280	Rhomboid family intramembrane serine protease	6.93397	1.24408e-22
Smlt2869	SMLT_RS13640	Pilus assembly protein TadE	6.91418	0.0016688
Smlt1957	SMLT_RS09460	Hypothetical protein	6.90129	2.77642e-05
Smlt2620	SMLT_RS12495	Hypothetical protein	6.85449	0.0022607
Smlt1194	SMLT_RS05795	Gfo/Idh/MocA family oxidoreductase	6.79554	9.66983e-08
Smlt1701	SMLT_RS08195	Pyridoxamine 5'-phosphate oxidase family protein	6.75528	3.12104e-11
Smlt2585	SMLT_RS12330	DUF1852 domain-containing protein	6.7186	8.07359e-25
Smlt1820	SMLT_RS08790	TonB-dependent receptor	6.68536	1.15781e-33
Smlt2748	SMLT_RS13090	Hypothetical protein	6.67519	1.62359e-07
Smlt2650	SMLT_RS12645	TonB-dependent siderophore receptor	6.66424	3.02152e-40
Smlt4541	SMLT_RS21515	Hypothetical protein	6.59085	4.51555e-15
Smlt2626	SMLT_RS12525	Hypothetical protein	6.53011	1.39863e-07
Smlt1195	SMLT_RS05800	Nucleoside permease	6.52297	3.28654e-08
Smlt2681	SMLT_RS12780	DUF3299 domain-containing protein	6.49821	1.80026e-07
Smlt4532	SMLT_RS21470	Slipin family protein	6.48599	3.64436e-25
Smlt2682	SMLT_RS12785	ABC transporter permease	6.47376	1.73655e-14
Smlt3108	SMLT_RS14800	Histidine ammonia-lyase	6.32871	6.69344e-38
Smlt1513	SMLT_RS07260	Spore coat protein U domain-containing protein	6.24546	1.16308e-05
Smlt1681	SMLT_RS08095	Hypothetical protein	6.20807	5.49674e-09
Smlt2617	SMLT_RS12480	Hypothetical protein	6.1987	4.13361e-09
Smlt0360	SMLT_RS01700	ABC transporter permease	6.14976	1.09893e-57
Smlt2175	SMLT_RS10455	TonB-dependent receptor	6.14555	7.90703e-57
Smlt0279	SMLT_RS23035	Hypothetical protein	6.07693	0.00709989
Smlt3648	SMLT_RS17370	Acyl-CoA dehydrogenase	6.06985	6.7996e-67
Smlt1818	SMLT_RS08780	SRPBCC family protein	6.04725	2.13076e-32
Smlt1191	SMLT_RS05780	DUF1080 domain-containing protein	6.01387	7.71596e-13
Smlt4232	SMLT_RS20145	Alkaline phosphatase	5.98419	1.90626e-30
	SMLT_RS22845	Pseudo	5.94862	3.6038e-05
Smlt2627	SMLT_RS12530	Hypothetical protein	5.94214	9.42576e-14
Smlt1677	SMLT_RS08075	ATP-binding protein	5.89891	1.83714e-27
Smlt0462	SMLT_RS02230	Serine hydrolase	5.89805	2.82515e-26
Smlt3554	SMLT_RS16930	Sigma-E factor negative regulatory protein	5.852	1.51602e-21
Smlt1733	SMLT_RS08340	IS110-like element ISStma7 family transposase	5.79379	9.67554e-21
Smlt2253	SMLT_RS10830	IS110-like element ISStma7 family transposase	5.79379	9.67554e-21
Smlt3573	SMLT_RS17010	IS110-like element ISStma7 family transposase	5.79379	9.67554e-21
Smlt2729	SMLT_RS13010	Hypothetical protein	5.77929	0.00860275
Smlt0682	SMLT_RS03255	Chitinase	5.76378	1.6001e-29
Smlt1659	SMLT_RS08000	Hypothetical protein	5.75092	0.00607285
Smlt2507	SMLT_RS11980	Ohr family peroxiredoxin	5.72263	0.00192632
	SMLT_RS11535	Hypothetical protein	5.70865	0.000108387
Smlt2488	SMLT_RS11895	TM0106 family RecB-like putative nuclease	5.69532	1.47808e-35
Smlt2413	SMLT_RS11565	ISL3-like element ISStma11 family transposase	5.65555	9.51369e-34
Smlt2085	SMLT_RS10025	Membrane protein	5.6444	7.44693e-06
Smlt2417	SMLT_RS11580	IS3-like element ISStma13 family transposase	5.628	9.497e-32
Smlt2601	SMLT_RS12405	Poly(beta-D-mannuronate) lyase	5.62057	1.14525e-22
Smlt2724	SMLT_RS12985	Membrane protein	5.58147	3.50817e-25
	SMLT_RS20830	Hypothetical protein	5.55263	2.81691e-07
Smlt0721	SMLT_RS03430	Hypothetical protein	5.55003	2.00128e-42
Smlt2871	SMLT_RS13650	Type II and III secretion system protein family protein	5.53205	5.3837e-12
Smlt2351	SMLT_RS11300	IS110-like element ISStma6 family transposase	5.49982	2.11787e-65
Smlt2293	SMLT_RS11025	Hypothetical protein	5.49336	0.0098766
Smlt4328	SMLT_RS20615	Hypothetical protein	5.49197	0.000584422
Smlt0052	SMLT_RS00230	Ku protein	5.48564	8.67086e-13
	SMLT_RS02600	Hypothetical protein	5.41716	7.45677e-18
	SMLT_RS23270	Hypothetical protein	5.40492	8.7541e-25
Smlt1686	SMLT_RS08120	Hypothetical protein	5.37946	2.22607e-32
Smlt2725	SMLT_RS12990	TonB family protein	5.34729	1.62231e-05
Smlt1700	SMLT_RS08190	LLM class flavin-dependent oxidoreductase	5.33422	3.11345e-28
Smlt0790	SMLT_RS03760	MFS transporter	5.29562	0.000329499
Smlt2505	SMLT_RS11970	Aldehyde dehydrogenase iron-sulfur subunit	5.28206	1.80224e-25
Smlt2053	SMLT_RS09900	TetR/AcrR family transcriptional regulator	5.23099	4.84096e-10
Smlt2690	SMLT_RS12825	Hypothetical protein	5.22232	4.43164e-06
Smlt1468	SMLT_RS07045	DUF72 domain-containing protein	5.20946	3.38446e-05
Smlt2508	SMLT_RS11985	SDR family oxidoreductase	5.20758	1.84015e-09
Smlt2603	SMLT_RS12415	MFS transporter	5.20004	2.44852e-14
Smlt1838	SMLT_RS08880	Hypothetical protein	5.191	9.46e-08
Smlt0399	SMLT_RS01870	JAB domain-containing protein	5.16802	0.000699439
Smlt2954	SMLT_RS14085	Methyl-accepting chemotaxis protein	5.16241	1.72064e-34
Smlt2274	SMLT_RS10930	Flagellar biosynthesis protein FlhB	5.15391	2.69029e-11
Smlt0062	SMLT_RS00275	Hypothetical protein	5.06785	2.33791e-26
Smlt2948	SMLT_RS14020	Helix-turn-helix domain-containing protein	5.01457	3.97566e-22
Smlt3640	SMLT_RS17330	CBS domain-containing protein	5.01451	1.07379e-29
Smlt0428	SMLT_RS02065	Cytochrome c oxidase subunit II	5.01278	5.85942e-38
Smlt2792	SMLT_RS13290	Pseudo	5.00855	1.09771e-40
Smlt2328	SMLT_RS11190	IS110-like element ISStma6 family transposase	5.00342	1.14702e-44
	SMLT_RS21530	Pseudo	4.97478	1.27828e-49
Smlt1954	SMLT_RS09445	DNA packaging protein	4.9301	1.4394e-14
Smlt2545	SMLT_RS12155	PIG-L family deacetylase	4.92508	0.000432006
Smlt4540	SMLT_RS21510	Response regulator	4.91812	8.35119e-44
Smlt1190	SMLT_RS05775	Gluconate 2-dehydrogenase subunit 3 family protein	4.90656	4.37749e-09
Smlt0460	SMLT_RS02220	Transglutaminase domain-containing protein	4.90334	2.0187e-24
Smlt2671	SMLT_RS12740	FdhF/YdeP family oxidoreductase	4.8882	1.34755e-69
Smlt2704	SMLT_RS12895	Host attachment protein	4.87976	3.99387e-17
Smlt2625	SMLT_RS12520	C39 family peptidase	4.87304	1.6331e-05
Smlt1606	SMLT_RS07720	Cytochrome c1	4.86193	6.89227e-50
	SMLT_RS23210	Hypothetical protein	4.84551	3.2795e-08
Smlt2102	SMLT_RS10110	MsnO8 family LLM class oxidoreductase	4.84467	0.00265252
Smlt3562	SMLT_RS16965	Carbon starvation protein A	4.83974	1.54104e-80
Smlt1762	SMLT_RS08480	TonB-dependent siderophore receptor	4.83174	3.63632e-40
Smlt2181	SMLT_RS10485	LacI family DNA-binding transcriptional regulator	4.82457	6.3751e-27
Smlt1605	SMLT_RS07715	Cytochrome bc complex cytochrome b subunit	4.80277	9.00587e-45
Smlt2590	SMLT_RS12350	PHB depolymerase family esterase	4.79481	1.15495e-15
Smlt1935	SMLT_RS22355	DUF1064 domain-containing protein	4.77114	6.03781e-05
Smlt0320	SMLT_RS01520	Terminase	4.76018	1.7149e-08
Smlt0711	SMLT_RS03380	Anchor protein	4.75896	1.06905e-15
Smlt3929	SMLT_RS18725	Hypothetical protein	4.71769	1.46363e-27
Smlt2512	SMLT_RS12005	Cupin domain-containing protein	4.71377	0.00807646
Smlt1216	SMLT_RS05905	Alpha/beta hydrolase	4.70311	1.82363e-21
Smlt2726	SMLT_RS12995	Biopolymer transporter ExbD	4.69235	6.91397e-07
Smlt3106	SMLT_RS14790	Formimidoylglutamate deiminase	4.673	7.79422e-12
Smlt2864	SMLT_RS13610	OmpA family protein	4.66269	7.53955e-06
Smlt2135	SMLT_RS10270	GNAT family N-acetyltransferase	4.66161	7.86726e-16
Smlt2052	SMLT_RS09895	3-hydroxyacyl-CoA dehydrogenase/enoyl-CoA hydratase family protein	4.63487	2.05543e-27
Smlt0507	SMLT_RS02415	Alpha/beta hydrolase	4.63102	1.62519e-06
Smlt2553	SMLT_RS22765	Hypothetical protein	4.61944	0.00375466
Smlt1308	SMLT_RS06310	Relaxase/mobilization nuclease and DUF3363 domain-containing protein	4.61076	5.05895e-16
Smlt2733	SMLT_RS13030	Prepilin-type N-terminal cleavage/methylation domain-containing protein	4.60957	7.15734e-06
Smlt2868	SMLT_RS13635	Peptidase	4.58501	0.00394032
Smlt2540	SMLT_RS12135	Response regulator	4.58008	1.3466e-06
Smlt4576	SMLT_RS21685	FtsX-like permease family protein	4.56118	7.26646e-41
Smlt1094	SMLT_RS05295	DUF4287 domain-containing protein	4.52408	0.00383584
Smlt2638	SMLT_RS12585	TIGR03885 family FMN-dependent LLM class oxidoreductase	4.52029	5.31291e-07
Smlt3563	SMLT_RS16970	Putative selenoprotein	4.51876	2.83797e-05
Smlt2660	SMLT_RS12690	DUF3224 domain-containing protein	4.50353	1.6478e-23
	SMLT_RS23085	Hypothetical protein	4.48016	8.71557e-20
Smlt0260	SMLT_RS01215	Nicotinate phosphoribosyltransferase	4.47661	2.11343e-18
Smlt1690	SMLT_RS08140	Oxygen-independent coproporphyrinogen III oxidase	4.45173	6.72183e-25
	SMLT_RS23165	Hypothetical protein	4.44573	2.28005e-09
Smlt3086	SMLT_RS14695	Tyrosine-type recombinase/integrase	4.43169	2.74661e-48
Smlt0107	SMLT_RS00475	Response regulator	4.42125	2.24341e-11
Smlt4447C	SMLT_RS22945	Hypothetical protein	4.40364	6.98414e-07
Smlt3649	SMLT_RS17375	DUF4442 domain-containing protein	4.39642	0.000116769
Smlt3569	SMLT_RS16995	Glycosyltransferase family 39 protein	4.3826	1.51796e-57
Smlt1691	SMLT_RS08150	BLUF domain-containing protein	4.38097	5.81575e-16
Smlt2619	SMLT_RS12490	Hypothetical protein	4.37972	6.00445e-06
Smlt1679	SMLT_RS08085	Aldo/keto reductase	4.37585	2.47449e-19
Smlt0085	SMLT_RS00365	Hypothetical protein	4.37425	1.70006e-11
Smlt3119	SMLT_RS14850	Pseudo	4.37333	0.0174238
Smlt2873	SMLT_RS13660	CpaF family protein	4.37002	2.63664e-11
Smlt2509	SMLT_RS11990	LysR family transcriptional regulator	4.36321	0.000321845
Smlt3259	SMLT_RS15515	Segregation/condensation protein A	4.3455	2.82544e-77
Smlt3289	SMLT_RS15655	Poly-beta-1,6 N-acetyl-D-glucosamine export porin PgaA	4.34192	1.69807e-35
Smlt2602	SMLT_RS12410	Alginate lyase family protein	4.3123	5.13712e-26
Smlt3507	SMLT_RS16705	Hypothetical protein	4.3094	1.52517e-18
Smlt3639	SMLT_RS17325	AsmA family protein	4.30123	5.26172e-39
Smlt2784	SMLT_RS13265	Hypothetical protein	4.3	2.88381e-24
Smlt0227	SMLT_RS01070	MFS transporter	4.2946	7.99225e-17
Smlt2608	SMLT_RS12440	Hypothetical protein	4.28587	1.41604e-38
Smlt3645	SMLT_RS17355	TonB-dependent receptor	4.27927	6.86781e-109
Smlt2730	SMLT_RS13015	General secretion pathway protein	4.27509	0.0148389
Smlt2405	SMLT_RS11525	Cysteine hydrolase	4.27212	9.88384e-07
Smlt2527	SMLT_RS12070	FAD-dependent oxidoreductase	4.2604	5.29632e-13
Smlt2661	SMLT_RS12695	EamA family transporter	4.25919	6.0272e-13
Smlt1604	SMLT_RS07710	Ubiquinol-cytochrome c reductase iron-sulfur subunit	4.23874	1.64815e-78
	SMLT_RS12035	Hypothetical protein	4.23743	0.000114411
Smlt2350	SMLT_RS11295	Hypothetical protein	4.23558	4.57385e-23
Smlt1203	SMLT_RS05840	Pyridoxamine 5'-phosphate oxidase family protein	4.21498	8.15952e-13
Smlt0861	SMLT_RS04110	S8 family serine peptidase	4.21023	9.12048e-24
Smlt2744	SMLT_RS13070	General secretion pathway protein GspL	4.18679	1.02661e-05
Smlt2750	SMLT_RS13100	Sigma-70 family RNA polymerase sigma factor	4.18653	0.0156279
Smlt0263	SMLT_RS01230	XRE family transcriptional regulator	4.16933	2.09236e-27
	SMLT_RS22680	Hypothetical protein	4.16396	0.0114504
Smlt0130	SMLT_RS00595	TldD/PmbA family protein	4.1638	1.32569e-30
Smlt4330	SMLT_RS20625	4-hydroxyphenylpyruvate dioxygenase	4.16263	3.91028e-44
Smlt2487	SMLT_RS11890	Pseudo	4.15919	1.13439e-07
Smlt2618	SMLT_RS12485	Hypothetical protein	4.15765	1.56383e-07
Smlt1314	SMLT_RS06335	Replication initiator protein A	4.15669	0.0126572
Smlt0438	SMLT_RS02115	Hypothetical protein	4.1493	1.31235e-73
Smlt0339	SMLT_RS01605	DUF3011 domain-containing protein	4.13194	6.44812e-05
Smlt1073	SMLT_RS05195	Glutathione S-transferase family protein	4.11743	0.000126766
Smlt2715	SMLT_RS12945	DUF4880 domain-containing protein	4.10617	1.95887e-28
Smlt1350	SMLT_RS06485	Autotransporter outer membrane beta-barrel domain-containing protein	4.10273	1.84121e-61
Smlt2696	SMLT_RS12855	SDR family oxidoreductase	4.10255	1.5251e-12
Smlt2156	SMLT_RS10360	Bifunctional aspartate kinase/homoserine dehydrogenase I	4.09507	2.26292e-57
	SMLT_RS06020	Pseudo	4.09339	2.70865e-33
Smlt4381	SMLT_RS20835	Hypothetical protein	4.09138	1.0345e-09
Smlt2900	SMLT_RS13790	Hypothetical protein	4.09005	8.20447e-15
Smlt0114	SMLT_RS00515	Hypothetical protein	4.07439	1.4243e-14
Smlt3118	SMLT_RS14845	Hypothetical protein	4.07174	6.2967e-44
	SMLT_RS09555	Hypothetical protein	4.06373	2.82701e-08
Smlt2884	SMLT_RS13710	Alginate export family protein	4.06368	3.65595e-22
Smlt4546	SMLT_RS21540	Hypothetical protein	4.05012	9.04959e-24
Smlt2737	SMLT_RS13040	Filamentous hemagglutinin N-terminal domain-containing protein	4.04964	1.72991e-51
Smlt3449	SMLT_RS16415	TonB-dependent receptor	4.04665	6.44422e-27
Smlt3292	SMLT_RS15670	Poly-beta-1,6-N-acetyl-D-glucosamine biosynthesis protein PgaD	4.04637	0.000248334
Smlt2544	SMLT_RS12150	Methyltransferase domain-containing protein	4.04359	0.00041215
	SMLT_RS07850	Hypothetical protein	4.02951	0.0103626
Smlt1009	SMLT_RS04880	Transporter	4.0245	1.28496e-38
Smlt0126	SMLT_RS00575	DUF58 domain-containing protein	4.0051	4.09513e-09
Smlt0127	SMLT_RS00580	MoxR family ATPase	4.00176	1.1858e-23
Smlt3992A	SMLT_RS19025	Cytochrome c4	3.99461	3.55633e-94
Smlt2887	SMLT_RS13725	Hydrolase	3.98155	1.92201e-08
Smlt1550	SMLT_RS07455	Phosphate ABC transporter permease PstA	3.97755	4.08541e-06
Smlt4601	SMLT_RS21805	Glycosyltransferase family 1 protein	3.94986	1.28244e-27
Smlt4003	SMLT_RS19070	TonB-dependent receptor	3.94493	5.18013e-38
Smlt0317	SMLT_RS01505	Membrane protein	3.93075	0.00689269
Smlt1982	SMLT_RS09575	Hypothetical protein	3.93032	2.82809e-16
	SMLT_RS10260	Hypothetical protein	3.92099	1.62e-29
	SMLT_RS23090	Pseudo	3.90949	2.70646e-31
Smlt2849	SMLT_RS13550	DUF4880 domain-containing protein	3.90532	0.00108538
Smlt0363	SMLT_RS01715	Efflux RND transporter periplasmic adaptor subunit	3.89658	6.93971e-46
Smlt0079	SMLT_RS00340	Hypothetical protein	3.89609	1.68906e-11
Smlt2741	SMLT_RS13055	Type II secretion system ATPase GspE	3.89428	1.80252e-07
Smlt0566	SMLT_RS02705	Winged helix-turn-helix transcriptional regulator	3.89166	2.97335e-12
	SMLT_RS12800	MerC domain-containing protein	3.88765	0.0115986
	SMLT_RS01740	Pseudo	3.88228	2.77437e-19
Smlt2390	SMLT_RS11470	Hypothetical protein	3.85307	1.34088e-08
Smlt1570	SMLT_RS07550	Aspartate aminotransferase family protein	3.85195	1.87115e-12
Smlt0887	SMLT_RS04235	Isoaspartyl peptidase/L-asparaginase	3.84738	5.89573e-30
Smlt0217	SMLT_RS01020	PIG-L family deacetylase	3.84121	0.000232387
Smlt3120	SMLT_RS14855	Nuclear transport factor 2 family protein	3.83854	2.11009e-13
Smlt2453	SMLT_RS11745	DNA-binding protein	3.83339	7.34174e-23
Smlt1953	SMLT_RS09440	Terminase small subunit	3.81377	1.42474e-07
Smlt1424	SMLT_RS06840	Pseudo	3.80694	7.19801e-05
Smlt4199	SMLT_RS19990	Nuclear transport factor 2 family protein	3.80641	3.23768e-14
Smlt1060	SMLT_RS05140	Hypothetical protein	3.8042	2.55607e-07
	SMLT_RS11475	Hypothetical protein	3.80381	0.0201777
Smlt3568	SMLT_RS16990	Response regulator transcription factor	3.80002	9.8877e-53
	SMLT_RS06690	Pseudo	3.79958	9.57796e-43
Smlt0884	SMLT_RS04220	Response regulator	3.7922	1.65182e-32
Smlt2530	SMLT_RS12090	DNA ligase D	3.78644	8.94321e-23
Smlt3567	SMLT_RS16985	HAMP domain-containing histidine kinase	3.78407	4.60612e-40
Smlt2606	SMLT_RS12430	Sugar kinase	3.78211	1.9523e-11
Smlt2746	SMLT_RS13080	Type II secretion system major pseudopilin GspG	3.78152	5.05176e-07
Smlt2600	SMLT_RS12400	TonB-dependent receptor	3.76662	9.04974e-53
Smlt1817	SMLT_RS22620	Helix-turn-helix transcriptional regulator	3.76389	6.41524e-18
Smlt4378	SMLT_RS20825	DUF998 domain-containing protein	3.75557	1.11877e-08
Smlt2740	SMLT_RS13050	Type II secretion system inner membrane protein GspF	3.75063	0.000553433
Smlt2680	SMLT_RS12775	DUF3299 domain-containing protein	3.74949	2.69011e-05
Smlt0332	SMLT_RS01575	Hypothetical protein	3.74174	8.16283e-25
Smlt1067	SMLT_RS05165	TonB-dependent receptor	3.73969	1.87938e-36
Smlt2874	SMLT_RS13665	Pilus assembly protein	3.73933	5.30168e-05
Smlt1198	SMLT_RS05815	Sensor domain-containing diguanylate cyclase	3.73514	1.1784e-14
Smlt0551	SMLT_RS02630	EAL domain-containing protein	3.72009	2.09319e-76
Smlt1944	SMLT_RS09385	Lysozyme	3.71907	0.00908086
Smlt0698	SMLT_RS03330	IS110-like element ISStma7 family transposase	3.7098	9.42293e-20
Smlt1902	SMLT_RS09195	Hypothetical protein	3.70682	0.00402138
Smlt3263	SMLT_RS15535	MFS transporter	3.69929	0.00039816
Smlt2213	SMLT_RS10640	DUF4304 domain-containing protein	3.69807	0.00356004
Smlt1316	SMLT_RS06345	DUF2285 domain-containing protein	3.6916	1.15885e-06
Smlt0666	SMLT_RS03180	IS110-like element ISStma7 family transposase	3.67862	0.00406752
Smlt1093	SMLT_RS05290	IS110-like element ISStma7 family transposase	3.67862	0.00406752
Smlt2454	SMLT_RS11750	AAA family ATPase	3.66669	1.42235e-16
Smlt3085	SMLT_RS14690	Hypothetical protein	3.66093	1.07978e-21
Smlt0128	SMLT_RS00585	DUF4159 domain-containing protein	3.65337	1.67856e-18
Smlt4329	SMLT_RS20620	Homogentisate 1,2-dioxygenase	3.65044	4.06357e-42
Smlt2751	SMLT_RS13105	TonB-dependent receptor	3.64249	0.00585684
	SMLT_RS00245	Pseudo	3.6417	6.5033e-16
Smlt4333	SMLT_RS20640	Hypothetical protein	3.63231	7.78873e-27
Smlt2548	SMLT_RS12170	Glutathione-dependent formaldehyde dehydrogenase	3.6319	8.49792e-21
Smlt1549	SMLT_RS07450	Phosphate ABC transporter ATP-binding protein PstB	3.63182	2.04943e-16
Smlt2882	SMLT_RS13700	Alpha/beta hydrolase	3.62954	1.76527e-11
Smlt2885	SMLT_RS13715	Amidohydrolase	3.62763	2.10526e-53
Smlt3935	SMLT_RS18755	Glycoside hydrolase family 92 protein	3.6255	5.21676e-77
Smlt2115	SMLT_RS10170	MFS transporter	3.62175	7.82804e-12
Smlt0314	SMLT_RS01490	Hypothetical protein	3.621	0.0221297
Smlt3733	SMLT_RS17785	DUF3014 domain-containing protein	3.61993	5.88827e-14
Smlt2738	SMLT_RS13045	Alkaline phosphatase	3.6157	3.58968e-10
Smlt2465	SMLT_RS11800	Tn3 family transposase	3.61326	1.61701e-44
Smlt3260	SMLT_RS15520	SMC-Scp complex subunit ScpB	3.61114	4.98893e-84
	SMLT_RS07110	Pseudo	3.60822	4.77573e-05
Smlt1196	SMLT_RS05805	Sugar phosphate isomerase/epimerase	3.60721	2.29697e-13
Smlt2865	SMLT_RS13615	Hemagglutinin	3.55509	6.03636e-19
	SMLT_RS22550	Hypothetical protein	3.55272	1.16894e-18
Smlt0330	SMLT_RS23040	Pseudo	3.55188	2.37283e-23
Smlt0077	SMLT_RS00330	Phenylalanine 4-monooxygenase	3.54987	3.61482e-05
Smlt1298	SMLT_RS06270	Hypothetical protein	3.54509	0.000139475
Smlt2675	SMLT_RS12750	Carboxymuconolactone decarboxylase	3.545	0.00135815
Smlt4189	SMLT_RS19940	Hypothetical protein	3.53794	0.000207339
Smlt1973	SMLT_RS09535	Hypothetical protein	3.53223	0.00611927
Smlt0572	SMLT_RS02735	Hypothetical protein	3.52803	0.00372624
	SMLT_RS22930	Hypothetical protein	3.52744	5.22037e-29
Smlt2735	SMLT_RS13035	IS110-like element ISStma6 family transposase	3.5254	1.44182e-08
	SMLT_RS20095	HAMP domain-containing protein	3.52154	1.32909e-16
Smlt0232	SMLT_RS01090	Isocitrate lyase	3.51448	2.52648e-16
Smlt3035	SMLT_RS14460	Hypothetical protein	3.50836	2.81784e-14
Smlt2137	SMLT_RS10280	Universal stress protein	3.49761	1.87515e-16
Smlt2913	SMLT_RS13855	Helix-turn-helix transcriptional regulator	3.4912	1.00484e-18
Smlt2883	SMLT_RS13705	MFS transporter	3.48203	1.47144e-15
Smlt1938	SMLT_RS09355	Hypothetical protein	3.47705	2.25882e-06
Smlt0110	SMLT_RS00495	DNA topoisomerase IB	3.46657	2.08442e-09
	SMLT_RS22885	Hypothetical protein	3.46379	0.000455451
Smlt0231	SMLT_RS01085	Malate synthase A	3.452	1.8571e-10
Smlt2151	SMLT_RS10340	Linear amide C-N hydrolase	3.44807	2.60224e-38
Smlt3900A	SMLT_RS18590	Hypothetical protein	3.44557	0.0164496
Smlt2742	SMLT_RS13060	Type II secretion system secretin GspD	3.44305	4.39003e-10
Smlt2691	SMLT_RS12830	Copper homeostasis periplasmic binding protein CopC	3.42807	5.07705e-06
Smlt4454	SMLT_RS21125	ComF family protein	3.41779	1.50106e-06
Smlt3345	SMLT_RS15905	SDR family oxidoreductase	3.41263	0.0050091
Smlt1333	SMLT_RS06400	Hypothetical protein	3.41107	1.63413e-21
Smlt2649	SMLT_RS12640	TetR/AcrR family transcriptional regulator	3.40811	3.74042e-21
Smlt2902	SMLT_RS13800	GNAT family N-acetyltransferase	3.40263	0.0456825
Smlt1211	SMLT_RS05880	Membrane protein	3.4015	3.24924e-05
Smlt4538	SMLT_RS21500	MFS transporter	3.39851	0.000308688
	SMLT_RS00505	SDR family oxidoreductase	3.38451	1.11323e-10
Smlt2407A	SMLT_RS22715	DNA-binding protein	3.3754	2.55762e-11
Smlt0214	SMLT_RS01005	YaiO family outer membrane beta-barrel protein	3.3681	2.28377e-06
Smlt1320	SMLT_RS06360	DUF736 domain-containing protein	3.36699	0.00238874
Smlt2875	SMLT_RS13670	Type II secretion system F family protein	3.36545	4.02765e-06
Smlt0939	SMLT_RS04475	Mechanosensitive ion channel family protein	3.36342	5.00501e-10
Smlt0129	SMLT_RS00590	TldD/PmbA family protein	3.3627	2.76334e-31
Smlt2710	SMLT_RS12920	PAS domain-containing protein	3.36245	1.73712e-25
Smlt4119	SMLT_RS19605	Hypothetical protein	3.35913	6.70721e-10
Smlt2099	SMLT_RS10095	TonB-dependent receptor	3.35736	6.93337e-14
Smlt1599	SMLT_RS07685	ABC transporter permease	3.35031	1.52521e-13
Smlt4440	SMLT_RS21085	Hypothetical protein	3.34385	2.81935e-20
Smlt1680	SMLT_RS08090	SRPBCC family protein	3.33307	5.62341e-11
Smlt1916	SMLT_RS09245	HNH endonuclease	3.33207	0.00836007
Smlt3922	SMLT_RS18690	SDR family oxidoreductase	3.32625	2.84818e-07
Smlt2460	SMLT_RS22730	Hypothetical protein	3.32208	9.14259e-09
Smlt4433	SMLT_RS21050	DUF5110 domain-containing protein	3.312	1.88867e-20
Smlt0883	SMLT_RS04215	EAL domain-containing response regulator	3.30968	5.33285e-07
Smlt2853	SMLT_RS13570	LysR family transcriptional regulator	3.30937	4.661e-12
Smlt3136	SMLT_RS14930	Membrane-bound PQQ-dependent dehydrogenase, glucose/quinate/shikimate family	3.30547	7.02223e-17
Smlt2157	SMLT_RS10365	Homoserine kinase	3.29101	2.81885e-21
Smlt2435	SMLT_RS11660	DUF4198 domain-containing protein	3.28974	1.6404e-21
Smlt0061	SMLT_RS00270	Hypothetical protein	3.28809	0.00520936
	SMLT_RS17405	Hypothetical protein	3.28807	1.79566e-23
Smlt2747	SMLT_RS13085	Hypothetical protein	3.28571	0.0113669
Smlt1462	SMLT_RS07015	EAL domain-containing protein	3.28517	4.03206e-34
Smlt1764	SMLT_RS08490	Pseudo	3.28064	3.6977e-19
Smlt2461	SMLT_RS11780	Cation transporter	3.27967	1.88147e-23
Smlt2459	SMLT_RS11775	TolC family protein	3.27577	2.26035e-16
Smlt2656	SMLT_RS12670	MgtC/SapB family protein	3.27435	5.38457e-09
Smlt2559	SMLT_RS12215	Carbohydrate porin	3.26947	2.20456e-43
Smlt2089	SMLT_RS10045	Polyketide cyclase	3.26048	5.19353e-15
Smlt4591	SMLT_RS21760	Universal stress protein	3.25536	1.65347e-08
	SMLT_RS23010	Pseudo	3.24719	9.82345e-06
Smlt2605	SMLT_RS12425	Lipase	3.23933	7.06394e-12
Smlt4210	SMLT_RS20045	Hypothetical protein	3.23059	0.000211857
Smlt2458	SMLT_RS11770	Efflux RND transporter periplasmic adaptor subunit	3.22186	3.3706e-18
Smlt3653	SMLT_RS17395	SDR family oxidoreductase	3.21653	1.41676e-07
Smlt1511	SMLT_RS07250	Fimbrial biogenesis outer membrane usher protein	3.20809	5.2068e-06
Smlt1911	SMLT_RS09220	Hypothetical protein	3.20669	2.92831e-07
Smlt0319	SMLT_RS01515	Head completion/stabilization protein	3.20071	0.00541651
Smlt1006	SMLT_RS04865	Nuclear transport factor 2 family protein	3.2006	7.66531e-12
Smlt4626	SMLT_RS21925	Manganese efflux pump MntP family protein	3.19564	3.85614e-20
Smlt1510	SMLT_RS07245	Spore coat protein U domain-containing protein	3.19322	0.0342285
Smlt1189	SMLT_RS05770	GMC family oxidoreductase	3.18972	3.67779e-24
Smlt1970	SMLT_RS09520	Hypothetical protein	3.18662	0.00460455
Smlt3659	SMLT_RS17420	NfeD family protein	3.17989	1.73459e-31
Smlt2676	SMLT_RS12755	AraC family transcriptional regulator	3.17726	3.23953e-14
Smlt1076	SMLT_RS05210	DMT family transporter	3.17653	3.27383e-05
Smlt2582	SMLT_RS12315	5,10-methylenetetrahydrofolate reductase	3.17523	7.62914e-17
Smlt2121	SMLT_RS10200	DoxX family protein	3.17128	0.0357353
Smlt1238	SMLT_RS06015	LysE family transporter	3.17094	1.23136e-39
Smlt0953	SMLT_RS04545	Membrane protein	3.16109	1.6966e-10
Smlt2584	SMLT_RS12325	FMN reductase	3.15497	0.00022434
Smlt2877	SMLT_RS13680	DUF3613 domain-containing protein	3.15487	0.00992233
Smlt0094	SMLT_RS00410	SEL1-like repeat protein	3.1517	3.63177e-25
Smlt3944	SMLT_RS18785	Response regulator	3.15093	8.71349e-20
Smlt3604	SMLT_RS17155	Bifunctional 2-methylcitrate dehydratase/aconitate hydratase	3.14962	4.54903e-51
Smlt2546	SMLT_RS12160	Hypothetical protein	3.14771	9.83167e-06
Smlt0152	SMLT_RS00700	P-II family nitrogen regulator	3.14618	1.08957e-18
Smlt3612	SMLT_RS17195	Hypothetical protein	3.14132	2.49015e-15
Smlt0313	SMLT_RS01485	Phage tail protein	3.14131	0.00835431
	SMLT_RS13685	Pseudo	3.13939	5.73237e-17
Smlt1083	SMLT_RS05240	MFS transporter	3.13877	2.63946e-23
Smlt1552	SMLT_RS07465	Phosphate ABC transporter substrate-binding protein PstS	3.13226	5.59608e-13
Smlt0531	SMLT_RS02535	YciI family protein	3.13092	0.0219647
Smlt3528	SMLT_RS16810	Acyl-CoA dehydrogenase	3.12528	2.23866e-25
Smlt2745	SMLT_RS13075	Type II secretion system minor pseudopilin GspK	3.12469	2.79259e-05
Smlt0089	SMLT_RS00385	Hypothetical protein	3.1198	0.000124754
Smlt4423	SMLT_RS21020	Hypothetical protein	3.11659	1.87162e-07
	SMLT_RS13270	Hypothetical protein	3.11625	0.010213
Smlt0063	SMLT_RS00280	Toprim domain-containing protein	3.10755	3.90784e-06
Smlt4544	SMLT_RS21525	Alpha/beta fold hydrolase	3.10434	2.62115e-30
Smlt1192	SMLT_RS05785	Cytochrome c	3.10332	0.0120725
Smlt2716	SMLT_RS12950	RNA polymerase sigma factor	3.09834	1.01298e-13
Smlt1747	SMLT_RS08410	Hypothetical protein	3.09549	8.44259e-27
Smlt3583	SMLT_RS17055	Catalase	3.09483	2.69565e-13
	SMLT_RS19105	Hypothetical protein	3.09392	3.69864e-08
Smlt3532	SMLT_RS16830	Ligase-associated DNA damage response endonuclease PdeM	3.09256	0.0195921
Smlt0109	SMLT_RS00485	Glutamate synthase large subunit	3.08912	1.27163e-39
Smlt0520	SMLT_RS02480	GTP-binding protein	3.08684	2.84193e-10
Smlt2392	SMLT_RS11480	Adhesin	3.08302	4.82771e-13
Smlt3006	SMLT_RS14320	Type IV secretion system protein	3.08019	1.08412e-16
Smlt2911	SMLT_RS13845	MgtC/SapB family protein	3.07302	0.00423925
Smlt0131	SMLT_RS00600	TldD/PmbA family protein	3.07078	5.89119e-22
Smlt3291	SMLT_RS15665	Poly-beta-1,6 N-acetyl-D-glucosamine synthase	3.06212	1.13401e-06
Smlt3203	SMLT_RS15245	TonB-dependent receptor	3.05467	6.45875e-14
Smlt1961	SMLT_RS09480	N4-gp56 family major capsid protein	3.04864	6.37784e-07
Smlt1675	SMLT_RS08070	Hypothetical protein	3.04863	9.14327e-07
Smlt4219	SMLT_RS20085	TlpA family protein disulfide reductase	3.0437	4.33625e-17
Smlt2532	SMLT_RS12095	Ferritin-like domain-containing protein	3.03774	0.00148747
Smlt2462	SMLT_RS11785	C-type cytochrome	3.03728	4.87222e-21
	SMLT_RS14445	Pseudo	3.03427	1.94995e-21
Smlt1101	SMLT_RS05330	Hypothetical protein	3.0333	9.27674e-10
Smlt4143	SMLT_RS19720	Glyoxalase	3.03178	3.49285e-09
Smlt1903	SMLT_RS09200	Hypothetical protein	3.02996	9.19348e-05
Smlt2152	SMLT_RS10345	Hypothetical protein	3.02634	2.33358e-09
	SMLT_RS22790	Pseudo	3.02283	0.00978139
Smlt3983	SMLT_RS18975	Glyoxalase/bleomycin resistance/dioxygenase family protein	3.01946	0.0002644
Smlt2953	SMLT_RS14080	GGDEF domain-containing protein	3.0189	5.78302e-11
Smlt0051	SMLT_RS00225	Hypothetical protein	3.01587	0.0027897
Smlt4032	SMLT_RS19190	Hypothetical protein	3.01329	2.2361e-11
Smlt2502	SMLT_RS11955	XshC-Cox1-family protein	3.00862	7.79247e-18
Smlt0544	SMLT_RS02595	Hypothetical protein	3.00406	3.34982e-05
Smlt1402	SMLT_RS06725	HAMP domain-containing protein	3.00262	9.03101e-17
Smlt2862	SMLT_RS13600	Class I SAM-dependent methyltransferase	2.99285	7.32436e-09
Smlt0076	SMLT_RS00325	Hypothetical protein	2.9896	6.77081e-08
Smlt4533	SMLT_RS21475	RtcB family protein	2.98769	1.09856e-11
Smlt3352	SMLT_RS15940	Acyl-CoA dehydrogenase	2.97635	3.40026e-57
Smlt2491	SMLT_RS11910	AAA family ATPase	2.97237	1.0895e-14
Smlt4430	SMLT_RS21035	Pseudo	2.97028	6.04642e-34
Smlt2791	SMLT_RS22800	Hypothetical protein	2.9688	4.04882e-14
Smlt0086	SMLT_RS00370	DUF4785 family protein	2.96723	0.00010825
Smlt2108	SMLT_RS10140	Discoidin domain-containing protein	2.95528	7.1071e-08
Smlt4543	SMLT_RS21520	YdcF family protein	2.94978	2.54545e-08
	SMLT_RS11740	Pseudo	2.94343	6.88162e-24
Smlt2795	SMLT_RS13300	Helix-turn-helix transcriptional regulator	2.93853	1.69325e-09
Smlt4332	SMLT_RS20635	DUF1016 domain-containing protein	2.92979	1.34408e-12
Smlt0074	SMLT_RS00315	Cysteine dioxygenase type I	2.92381	6.73414e-13
Smlt0704	SMLT_RS03350	Hypothetical protein	2.92291	0.0312039
Smlt0364	SMLT_RS01720	ABC transporter ATP-binding protein	2.92194	0.0341206
Smlt2153	SMLT_RS10350	Helix-turn-helix transcriptional regulator	2.91977	3.19693e-24
Smlt1380	SMLT_RS06630	DUF1801 domain-containing protein	2.91721	4.55844e-15
Smlt4373	SMLT_RS20805	DUF4279 domain-containing protein	2.91212	3.6201e-09
Smlt4577	SMLT_RS21690	FtsX-like permease family protein	2.91124	1.06997e-19
Smlt1571a	SMLT_RS07555	Aldehyde dehydrogenase	2.90862	5.1795e-18
Smlt1842	SMLT_RS08900	Isoprenylcysteine carboxylmethyltransferase family protein	2.90596	6.41524e-05
Smlt2775	SMLT_RS13220	NarK family nitrate/nitrite MFS transporter	2.90488	0.00147022
Smlt0322	SMLT_RS01530	GPO family capsid scaffolding protein	2.90356	0.00017809
	SMLT_RS20175	DOPA 4,5-dioxygenase family protein	2.90267	3.00952e-15
Smlt4208	SMLT_RS20035	HAMP domain-containing histidine kinase	2.90253	6.14233e-18
Smlt2472	SMLT_RS11835	Site-specific integrase	2.90101	3.45605e-32
Smlt3034	SMLT_RS14455	AAA family ATPase	2.89994	2.97161e-18
Smlt2504	SMLT_RS11965	Xanthine dehydrogenase family protein subunit M	2.8993	1.03999e-06
Smlt2062	SMLT_RS09945	LysE family transporter	2.89607	0.0372618
Smlt1976	SMLT_RS09550	Pseudo	2.89459	3.06069e-53
Smlt2866	SMLT_RS13625	AraC family transcriptional regulator	2.89388	0.000107395
Smlt1512	SMLT_RS07255	Molecular chaperone	2.89224	0.0201894
Smlt2113	SMLT_RS10160	EAL domain-containing protein	2.8913	4.27397e-13
Smlt2104	SMLT_RS10120	Amidohydrolase	2.88996	2.14319e-06
Smlt2103	SMLT_RS10115	LLM class flavin-dependent oxidoreductase	2.88824	1.53485e-07
Smlt2662	SMLT_RS12700	Low temperature requirement protein A	2.88492	2.89314e-13
Smlt1401	SMLT_RS06720	Hypothetical protein	2.88102	3.53551e-09
Smlt4395	SMLT_RS20900	S8 family serine peptidase	2.87982	2.14828e-11
Smlt2136	SMLT_RS10275	AraC family transcriptional regulator	2.87813	1.06156e-14
Smlt4447B	SMLT_RS22940	Hypothetical protein	2.87591	3.95192e-10
Smlt2663	SMLT_RS12705	Hypothetical protein	2.87551	0.00587212
Smlt1428	SMLT_RS06860	Cation transporter	2.87249	1.18161e-14
Smlt3614	SMLT_RS17205	Hypothetical protein	2.86911	1.77838e-13
Smlt3005	SMLT_RS14315	TrbG/VirB9 family P-type conjugative transfer protein	2.86793	1.16984e-08
Smlt2922	SMLT_RS13895	Sterol desaturase family protein	2.86581	0.0142886
Smlt2100	SMLT_RS10100	FMN reductase	2.86221	0.0252856
Smlt2557	SMLT_RS12205	1-phosphofructokinase family hexose kinase	2.86105	1.2826e-25
Smlt0525	SMLT_RS02505	EAL domain-containing protein	2.85813	9.65062e-29
Smlt3580	SMLT_RS17040	VOC family protein	2.8558	5.0595e-08
	SMLT_RS12025	Hypothetical protein	2.85334	0.0151642
Smlt2886	SMLT_RS13720	DoxX family membrane protein	2.85289	0.00402114
Smlt2604	SMLT_RS12420	Glucose 1-dehydrogenase	2.8509	1.22545e-05
Smlt2761	SMLT_RS13150	Glycogen synthase GlgA	2.85059	1.54537e-07
Smlt0321	SMLT_RS01525	Phage major capsid protein, P2 family	2.8435	6.03563e-08
Smlt0856	SMLT_RS04085	NAD(P) transhydrogenase subunit alpha	2.84141	8.64092e-11
Smlt3452	SMLT_RS16430	NAD(P)/FAD-dependent oxidoreductase	2.83857	6.5118e-12
Smlt3991	SMLT_RS19015	MBL fold metallo-hydrolase	2.83589	5.40016e-09
Smlt0788	SMLT_RS03750	Hypothetical protein	2.83062	2.22029e-06
Smlt2107	SMLT_RS10135	ABC transporter substrate-binding protein	2.82581	2.58191e-06
	SMLT_RS22920	Pseudo	2.8163	0.000207339
Smlt2579	SMLT_RS12300	BLUF domain-containing protein	2.81334	2.49934e-16
Smlt1941	SMLT_RS09370	Hypothetical protein	2.81277	1.50106e-06
Smlt0367	SMLT_RS01735	Response regulator transcription factor	2.81034	6.91397e-07
Smlt2728	SMLT_RS13005	ShlB/FhaC/HecB family hemolysin secretion/activation protein	2.80443	7.64497e-06
	SMLT_RS22875	IS3 family transposase	2.80243	1.35436e-24
Smlt2830	SMLT_RS13460	Tetratricopeptide repeat protein	2.80145	6.84766e-05
Smlt2533	SMLT_RS12100	Endonuclease	2.80134	0.00398286
Smlt0434	SMLT_RS02095	SURF1 family protein	2.80015	9.18417e-05
Smlt0720	SMLT_RS03425	Hypothetical protein	2.79944	4.70716e-15
Smlt2609	SMLT_RS12445	Alpha/beta fold hydrolase	2.79849	1.82363e-21
Smlt1896	SMLT_RS09165	Hypothetical protein	2.79503	1.28047e-16
Smlt4610	SMLT_RS21850	Membrane protein	2.78983	8.28144e-22
Smlt3104	SMLT_RS14780	HicB family protein	2.7866	1.81283e-20
	SMLT_RS22430	Hypothetical protein	2.78533	0.00564053
Smlt1572	SMLT_RS07560	Hypothetical protein	2.78204	0.000532541
Smlt1688	SMLT_RS08130	Hypothetical protein	2.78106	1.14912e-11
Smlt0216	SMLT_RS01015	Glycosyltransferase family 2 protein	2.77502	2.22618e-06
Smlt2225	SMLT_RS10700	Acyltransferase family protein	2.77125	1.35607e-06
Smlt2872	SMLT_RS13655	Fimbrial protein	2.76487	3.40953e-06
Smlt1551	SMLT_RS07460	Phosphate ABC transporter permease subunit PstC	2.76439	0.00014104
Smlt2547	SMLT_RS12165	Hypothetical protein	2.76176	0.032994
Smlt2558	SMLT_RS12210	PTS fructose transporter subunit IIBC	2.7547	4.46206e-35
Smlt2341	SMLT_RS11255	Hypothetical protein	2.75112	1.49725e-17
Smlt2138	SMLT_RS10285	Transcriptional regulator	2.74956	6.62595e-17
Smlt1324	SMLT_RS06375	Hypothetical protein	2.74709	8.1484e-09
Smlt1851	SMLT_RS08925	Lysozyme	2.74593	0.0315291
Smlt0534	SMLT_RS02550	DUF1428 domain-containing protein	2.74264	0.00525323
Smlt1400	SMLT_RS06715	DUF2628 domain-containing protein	2.74161	1.8913e-18
Smlt2543	SMLT_RS12145	Glycosyltransferase	2.74051	0.0136732
Smlt2486	SMLT_RS23160	Hypothetical protein	2.73933	9.60663e-15
Smlt1451	SMLT_RS06970	Methylated-DNA--[protein]-cysteine S-methyltransferase	2.73877	3.87498e-05
	SMLT_RS14375	Hypothetical protein	2.7339	0.00109909
Smlt0591	SMLT_RS02825	Peptide-methionine (S)-S-oxide reductase MsrA	2.73351	0.0214585
Smlt0196	SMLT_RS00920	Transporter substrate-binding domain-containing protein	2.7323	1.58658e-28
Smlt1958	SMLT_RS09465	Hypothetical protein	2.72137	9.76629e-11
Smlt3908	SMLT_RS18625	Ion channel	2.71527	1.13829e-07
	SMLT_RS22570	Hypothetical protein	2.70421	0.000535783
Smlt3719	SMLT_RS17720	DUF3011 domain-containing protein	2.70226	6.16995e-07
Smlt2375	SMLT_RS11405	Hypothetical protein	2.70038	0.0363729
Smlt2379	SMLT_RS11420	Hypothetical protein	2.69638	1.25377e-22
Smlt1907	SMLT_RS09215	DUF3596 domain-containing protein	2.68584	3.43694e-05
Smlt3577	SMLT_RS17025	Siderophore-interacting protein	2.6854	5.56607e-26
Smlt0056	SMLT_RS00250	Integrase arm-type DNA-binding domain-containing protein	2.68538	1.51096e-19
Smlt2679	SMLT_RS12770	Hypothetical protein	2.68518	0.000408389
Smlt1326	SMLT_RS06385	ParB/RepB/Spo0J family partition protein	2.68454	1.09377e-10
Smlt1967	SMLT_RS09505	Hypothetical protein	2.68283	0.00304101
Smlt1939	SMLT_RS09360	Hypothetical protein	2.67859	1.3314e-06
Smlt0053	SMLT_RS00235	DNA ligase D	2.67772	1.05215e-13
Smlt1968	SMLT_RS09510	Hypothetical protein	2.677	1.34597e-09
Smlt4603	SMLT_RS21815	LysR family transcriptional regulator	2.67696	1.20991e-12
Smlt0549	SMLT_RS02620	MFS transporter	2.6769	0.000309627
Smlt1548	SMLT_RS07445	Phosphate signaling complex protein PhoU	2.67386	3.43575e-05
Smlt0183	SMLT_RS00855	Lytic murein transglycosylase	2.67245	4.98976e-15
Smlt3770	SMLT_RS17950	Acyl-CoA thioesterase	2.66195	0.00312489
Smlt1576	SMLT_RS07580	Membrane protein	2.6605	1.5755e-12
Smlt2597	SMLT_RS12385	NAD(P)H-dependent oxidoreductase	2.65937	9.73894e-18
Smlt3207	SMLT_RS15265	MFS transporter	2.65796	2.01846e-23
Smlt2571	SMLT_RS12265	Phosphate porin	2.65782	0.00636877
Smlt2697	SMLT_RS12860	Efflux RND transporter permease subunit	2.65194	4.61098e-14
Smlt2538	SMLT_RS12125	Ferritin-like domain-containing protein	2.65111	0.014661
Smlt0781	SMLT_RS03715	GNAT family N-acetyltransferase	2.64978	0.000283971
Smlt0880	SMLT_RS04200	Autotransporter outer membrane beta-barrel domain-containing protein	2.6492	7.97904e-31
Smlt2920	SMLT_RS13885	Glyoxalase/bleomycin resistance/dioxygenase family protein	2.64388	0.000745222
Smlt0532	SMLT_RS02540	VOC family protein	2.64366	0.00409946
Smlt1850	SMLT_RS08920	Hypothetical protein	2.64314	0.0413388
Smlt2575	SMLT_RS12285	4-oxalomesaconate tautomerase	2.64169	1.12246e-07
Smlt0108	SMLT_RS00480	FAD-dependent oxidoreductase	2.6415	4.94651e-13
Smlt1193	SMLT_RS05790	Sugar phosphate isomerase/epimerase	2.6413	3.05063e-05
	SMLT_RS08065	Hypothetical protein	2.64023	2.55506e-11
Smlt3117	SMLT_RS14840	Hypothetical protein	2.6374	7.1196e-33
Smlt2583	SMLT_RS12320	LysR family transcriptional regulator	2.63513	1.31973e-21
Smlt0386	SMLT_RS01810	Prolyl oligopeptidase family serine peptidase	2.62807	3.84653e-27
	SMLT_RS22665	Hypothetical protein	2.62791	0.000345133
Smlt0137	SMLT_RS00625	Hypothetical protein	2.62611	5.47557e-18
Smlt3420	SMLT_RS16275	LysR family transcriptional regulator	2.62073	1.57282e-06
Smlt2503	SMLT_RS11960	Xanthine dehydrogenase family protein molybdopterin-binding subunit	2.61923	5.09869e-16
Smlt4276	SMLT_RS20355	LysM peptidoglycan-binding domain-containing protein	2.6185	1.81261e-07
Smlt2106	SMLT_RS22670	Amino acid ABC transporter permease/ATP-binding protein	2.61794	2.51912e-09
Smlt3975	SMLT_RS18935	GGDEF domain-containing protein	2.61339	1.83715e-11
Smlt3202	SMLT_RS15240	Alkaline phosphatase	2.61292	0.000204466
Smlt2827	SMLT_RS13445	Thioredoxin family protein	2.60695	6.05241e-19
Smlt4005	SMLT_RS23230	Hypothetical protein	2.60538	1.30029e-10
Smlt3615	SMLT_RS17210	Aminoglycoside N-acetyltransferase AAC(6')-Iz	2.60233	6.80211e-16
Smlt0852	SMLT_RS04065	NAD(P) transhydrogenase subunit alpha	2.59793	6.18955e-19
Smlt2552	SMLT_RS12185	Cysteine hydrolase	2.59731	2.87646e-06
Smlt3878	SMLT_RS18480	YiiG family protein	2.59577	3.63177e-25
Smlt2760	SMLT_RS13145	1,4-alpha-glucan branching enzyme	2.59532	6.95987e-11
Smlt3660	SMLT_RS17425	SPFH/Band 7/PHB domain protein	2.57959	3.64685e-36
Smlt1554	SMLT_RS07470	Phosphate ABC transporter substrate-binding protein PstS	2.57608	0.00072305
Smlt4342	SMLT_RS20680	Drug:proton antiporter	2.5729	0.00998697
	SMLT_RS17260	Pseudo	2.57186	1.87595e-23
Smlt3116	SMLT_RS14835	Hypothetical protein	2.56951	1.76166e-32
Smlt2450	SMLT_RS11735	Helix-turn-helix transcriptional regulator	2.56841	2.71999e-24
Smlt3590	SMLT_RS17090	M23 family metallopeptidase	2.56759	0.000632937
Smlt2158	SMLT_RS10370	Threonine synthase	2.56706	6.13482e-16
Smlt4374	SMLT_RS20810	Hypothetical protein	2.55865	1.6845e-08
Smlt4358	SMLT_RS20740	Hypothetical protein	2.55822	0.0269942
Smlt2702	SMLT_RS12885	Glycoside hydrolase family 92 protein	2.55656	5.64479e-33
Smlt1580	SMLT_RS07600	Glutamine synthetase	2.55279	1.83071e-21
Smlt1295	SMLT_RS06265	LysR family transcriptional regulator	2.54655	2.6929e-09
Smlt1213	SMLT_RS05890	DUF692 domain-containing protein	2.54655	0.0447953
Smlt2912	SMLT_RS13850	SDR family oxidoreductase	2.54622	4.38813e-06
Smlt3133	SMLT_RS14915	Pseudo	2.54226	1.53419e-05
Smlt1683	SMLT_RS08105	Fluoride efflux transporter CrcB	2.54045	1.81655e-09
Smlt4026	SMLT_RS19160	TonB-dependent receptor	2.54023	1.21175e-29
Smlt2076	SMLT_RS09985	RES family NAD+ phosphorylase	2.5368	1.19467e-13
Smlt3007	SMLT_RS14325	Hypothetical protein	2.5368	1.78378e-09
	SMLT_RS11370	Pseudo	2.53296	3.88242e-06
Smlt2385	SMLT_RS11450	Hypothetical protein	2.53185	6.06466e-13
Smlt1007	SMLT_RS04870	Quaternary ammonium compound efflux SMR transporter SugE	2.52988	2.04106e-12
	SMLT_RS23055	Pseudo	2.52569	1.87373e-15
Smlt4611	SMLT_RS21855	Glycosyltransferase family 2 protein	2.52392	5.78501e-32
Smlt3880	SMLT_RS18490	Hypothetical protein	2.52214	1.25036e-13
Smlt0542	SMLT_RS02585	Sensor histidine kinase	2.51556	4.04734e-15
Smlt1971	SMLT_RS09525	Hypothetical protein	2.51519	0.00187149
Smlt2804	SMLT_RS13350	Phosphoethanolamine transferase EptA	2.51369	2.53343e-07
Smlt4205	SMLT_RS20020	Hypothetical protein	2.51257	1.83911e-08
Smlt2513	SMLT_RS12010	RNA polymerase sigma-70 factor	2.51229	6.81341e-07
Smlt2719	SMLT_RS12960	Pirin family protein	2.51227	0.000480499
Smlt1005	SMLT_RS04860	MBL fold metallo-hydrolase	2.50938	1.25619e-19
Smlt2150	SMLT_RS10335	Membrane protein	2.50837	4.2033e-10
Smlt1061	SMLT_RS05145	Toprim domain-containing protein	2.50381	1.44426e-19
Smlt3105	SMLT_RS14785	Histidine utilization repressor	2.49946	3.57675e-25
	SMLT_RS14090	Pseudo	2.49766	4.46314e-05
Smlt4622	SMLT_RS21910	Hypothetical protein	2.48945	1.39792e-05
Smlt3147	SMLT_RS14985	DUF1963 domain-containing protein	2.48558	8.4236e-05
Smlt2182	SMLT_RS10490	L-fucose:H+ symporter permease	2.48347	1.95329e-19
Smlt0512	SMLT_RS02435	Polysaccharide deacetylase family protein	2.47264	2.4215e-17
Smlt1204	SMLT_RS05845	DUF2867 domain-containing protein	2.47044	4.5046e-09
	SMLT_RS21100	Pseudo	2.47014	3.62818e-26
Smlt1299	SMLT_RS06275	NAD(P)H-dependent oxidoreductase	2.46943	2.1215e-12
Smlt3146	SMLT_RS14980	Hypothetical protein	2.46862	0.00446885
	SMLT_RS09435	Hypothetical protein	2.46588	0.000169921
Smlt1978	SMLT_RS09560	DUF159 family protein	2.45971	7.20031e-06
Smlt2757	SMLT_RS13130	Malto-oligosyltrehalose synthase	2.4576	1.74165e-07
Smlt0768	SMLT_RS03655	Alpha/beta hydrolase	2.45597	0.0355399
Smlt4278	SMLT_RS20365	Amidohydrolase	2.45189	3.32168e-39
Smlt1637	SMLT_RS07885	DNA internalization-related competence protein ComEC/Rec2	2.45056	1.70055e-09
Smlt0782	SMLT_RS03720	UDP-2,3-diacylglucosamine diphosphatase	2.45012	0.0464732
Smlt2731	SMLT_RS13020	Type II secretion system minor pseudopilin GspH	2.44632	0.0388884
Smlt2469	SMLT_RS11820	Hypothetical protein	2.44231	1.32584e-18
Smlt3284	SMLT_RS15635	Cytochrome bd-I oxidase subunit CydX	2.44208	0.00834157
Smlt2894	SMLT_RS13760	Amidohydrolase family protein	2.43843	9.33111e-30
Smlt3037	SMLT_RS14465	Hypothetical protein	2.43659	2.36859e-13
Smlt2687	SMLT_RS12810	2,5-didehydrogluconate reductase DkgB	2.43589	1.84986e-05
Smlt0592	SMLT_RS02830	Redoxin family protein	2.43348	0.00205317
Smlt4415	SMLT_RS20985	TPM domain-containing protein	2.424	1.09582e-10
Smlt2727	SMLT_RS13000	MotA/TolQ/ExbB proton channel family protein	2.42037	0.000280239
Smlt0193	SMLT_RS00905	Peptidoglycan-binding protein	2.4188	3.74745e-09
Smlt1469	SMLT_RS07050	Glyoxalase	2.4119	2.98206e-06
Smlt3767	SMLT_RS17935	Hypothetical protein	2.41126	7.26112e-16
Smlt1574	SMLT_RS07570	Bacteriohemerythrin	2.40599	2.82106e-05
Smlt3616	SMLT_RS17215	Pyridoxamine 5'-phosphate oxidase	2.39769	1.8645e-23
Smlt4216	SMLT_RS20070	Ribonuclease	2.39605	1.13351e-17
Smlt2611	SMLT_RS12450	DNA/RNA non-specific endonuclease	2.39331	0.0156712
	SMLT_RS21105	Hypothetical protein	2.39113	4.14435e-18
Smlt2387	SMLT_RS11460	Hypothetical protein	2.38693	0.000454255
Smlt0186	SMLT_RS00870	VOC family protein	2.38415	1.05177e-06
Smlt4652	SMLT_RS22100	Ergothioneine biosynthesis protein EgtB	2.38337	1.79582e-05
Smlt4441	SMLT_RS21090	HdeD family acid-resistance protein	2.38238	1.1583e-12
Smlt2154	SMLT_RS10355	DMT family transporter	2.3805	2.31227e-16
Smlt2763	SMLT_RS13160	Sulfite reductase flavoprotein subunit alpha	2.37851	1.00222e-08
Smlt3584	SMLT_RS17060	Hypothetical protein	2.37402	1.28478e-07
Smlt1618	SMLT_RS07780	SDR family NAD(P)-dependent oxidoreductase	2.37142	1.01065e-16
Smlt3561	SMLT_RS16960	Pirin family protein	2.36861	1.22512e-19
Smlt3699	SMLT_RS17625	Hypothetical protein	2.36695	0.00670535
Smlt2400	SMLT_RS22710	DNA-binding protein	2.36527	3.29034e-10
Smlt0353	SMLT_RS01675	Hypothetical protein	2.36346	1.17665e-07
Smlt1358	SMLT_RS06525	Hypothetical protein	2.36292	0.0145843
Smlt2636	SMLT_RS12575	Exodeoxyribonuclease III	2.36135	0.00866679
Smlt1068	SMLT_RS05170	PepSY domain-containing protein	2.35846	1.64581e-15
Smlt0340	SMLT_RS01610	Hypothetical protein	2.3545	9.73247e-19
Smlt3245	SMLT_RS15450	Zinc transporter ZupT	2.35383	6.34707e-18
Smlt3566	SMLT_RS16980	VOC family protein	2.35244	6.03813e-05
Smlt3043	SMLT_RS14495	IS3-like element ISStma14 family transposase	2.35113	4.14748e-05
Smlt2474	SMLT_RS11840	Hypothetical protein	2.35038	6.81711e-12
Smlt0400	SMLT_RS01875	Response regulator transcription factor	2.34737	0.0032637
Smlt3725	SMLT_RS17750	TonB-dependent receptor	2.34663	3.88989e-36
Smlt3262	SMLT_RS15530	AraC family transcriptional regulator	2.3465	0.000117097
Smlt0567	SMLT_RS02710	D-amino acid dehydrogenase	2.34592	3.46694e-31
Smlt3290	SMLT_RS15660	Poly-beta-1,6-N-acetyl-D-glucosamine N-deacetylase PgaB	2.34178	3.77535e-05
Smlt2635	SMLT_RS12570	PAS domain S-box protein	2.33802	2.38982e-11
Smlt4275	SMLT_RS20350	Hypothetical protein	2.338	7.86635e-16
Smlt3038	SMLT_RS14470	Hypothetical protein	2.33154	0.0336256
Smlt4279	SMLT_RS20370	Efflux RND transporter periplasmic adaptor subunit	2.32913	1.42015e-26
Smlt4573	SMLT_RS21670	Beta-ketoacyl synthase chain length factor	2.32731	9.43154e-11
Smlt4458	SMLT_RS21140	Chloride channel protein	2.32517	6.14232e-06
Smlt1661	SMLT_RS08010	Hypothetical protein	2.32227	0.00014394
Smlt3477	SMLT_RS16550	Energy transducer TonB	2.32081	3.41105e-06
Smlt2289	SMLT_RS11005	Flagellar M-ring protein FliF	2.3198	0.000385425
Smlt1988	SMLT_RS09610	LysR family transcriptional regulator	2.31892	4.91634e-05
Smlt2850	SMLT_RS13555	TonB-dependent receptor	2.31756	4.92217e-23
Smlt2092	SMLT_RS10060	GNAT family N-acetyltransferase	2.31301	4.66513e-07
	SMLT_RS17955	Hypothetical protein	2.31127	2.04522e-29
Smlt0236	SMLT_RS01110	Putative peptide maturation dehydrogenase	2.30841	1.82954e-10
Smlt1530A	SMLT_RS07345	Hypothetical protein	2.3071	0.0256006
	SMLT_RS08005	Pseudo	2.305	0.00648617
Smlt2183	SMLT_RS10495	Carbohydrate kinase	2.30454	1.40748e-07
Smlt0371	SMLT_RS01745	Cytochrome b	2.30325	0.000301792
Smlt2925	SMLT_RS13910	Cyclase family protein	2.30096	0.000121547
Smlt1390	SMLT_RS06680	Pseudo	2.29996	4.93434e-18
	SMLT_RS00300	XRE family transcriptional regulator	2.29629	1.60959e-18
Smlt1932	SMLT_RS09325	Helix-turn-helix domain-containing protein	2.29399	0.00011497
Smlt2683	SMLT_RS12790	ATP-binding cassette domain-containing protein	2.29283	3.48606e-05
Smlt1816	SMLT_RS08770	Starvation-inducible protein	2.29168	0.045635
Smlt3336	SMLT_RS15870	M48 family metallopeptidase	2.28932	5.04943e-18
Smlt3107	SMLT_RS14795	Imidazolonepropionase	2.28627	0.000714059
Smlt1598	SMLT_RS07680	ABC transporter ATP-binding protein	2.28241	8.31441e-08
Smlt2692	SMLT_RS12835	Copper homeostasis membrane protein CopD	2.27917	0.013409
Smlt1940	SMLT_RS09365	Hypothetical protein	2.27444	2.22572e-09
Smlt2655	SMLT_RS12665	Magnesium-translocating P-type ATPase	2.2711	7.37853e-07
Smlt1895	SMLT_RS09160	Hypothetical protein	2.27041	6.93958e-05
Smlt0477	SMLT_RS02285	Hypothetical protein	2.26766	8.90938e-13
Smlt4319	SMLT_RS20570	DUF962 domain-containing protein	2.26758	8.65299e-13
Smlt2406	SMLT_RS11530	Hypothetical protein	2.26758	0.00378636
Smlt0113	SMLT_RS00510	Hypothetical protein	2.26729	2.59123e-14
Smlt1972	SMLT_RS09530	Hypothetical protein	2.26653	2.30542e-06
Smlt2916	SMLT_RS13865	DUF4440 domain-containing protein	2.26646	0.00835431
Smlt1901	SMLT_RS09190	Recombinase family protein	2.26522	5.27964e-12
Smlt3768	SMLT_RS17940	Hypothetical protein	2.26512	7.74324e-15
Smlt2365	SMLT_RS11355	Response regulator	2.2637	0.000268748
Smlt3734	SMLT_RS17790	Glutathione S-transferase	2.25249	0.0133718
Smlt3422	SMLT_RS22870	Hypothetical protein	2.25192	1.11482e-11
Smlt3221	SMLT_RS15335	Hypothetical protein	2.25127	5.43555e-05
Smlt1458	SMLT_RS06995	Membrane protein	2.24948	1.03349e-07
Smlt0189	SMLT_RS00885	Nicotinamide mononucleotide transporter	2.2489	7.35166e-09
Smlt4159	SMLT_RS19795	Serine hydrolase	2.24832	1.93623e-16
Smlt2506	SMLT_RS11975	Hypothetical protein	2.24824	2.22793e-11
Smlt4018	SMLT_RS19125	Autotransporter outer membrane beta-barrel domain-containing protein	2.2448	4.47622e-19
Smlt2457	SMLT_RS11765	CusA/CzcA family heavy metal efflux RND transporter	2.24479	5.86119e-26
Smlt0176	SMLT_RS00820	ACR3 family arsenite efflux transporter	2.24317	0.000259811
Smlt2481	SMLT_RS11870	ATP-binding protein	2.24052	9.80957e-11
Smlt1597	SMLT_RS07675	HlyD family efflux transporter periplasmic adaptor subunit	2.238	1.17547e-05
Smlt3969	SMLT_RS18905	Efflux transporter outer membrane subunit	2.23678	2.69011e-05
Smlt4608	SMLT_RS21840	CusA/CzcA family heavy metal efflux RND transporter	2.23307	2.07315e-14
Smlt0141	SMLT_RS00645	YceI family protein	2.233	8.60436e-09
Smlt2591	SMLT_RS12355	TonB-dependent receptor	2.23266	7.8888e-09
Smlt3909	SMLT_RS18630	Phosphomethylpyrimidine synthase ThiC	2.23119	3.96767e-14
Smlt2386	SMLT_RS11455	GNAT family N-acetyltransferase	2.22873	9.21324e-09
	SMLT_RS23260	Pseudo	2.22529	8.41817e-12
Smlt0465	SMLT_RS02240	IS110-like element ISStma6 family transposase	2.21736	0.0154997
Smlt1334	SMLT_RS06405	DNA-binding transcriptional regulator	2.21545	2.2363e-13
Smlt4516	SMLT_RS21395	Cellulose-binding protein	2.21422	2.00818e-05
Smlt0568	SMLT_RS02715	Alanine racemase	2.21292	1.78782e-21
Smlt4416	SMLT_RS20990	Peptidase	2.20852	6.89947e-14
Smlt0366	SMLT_RS01730	Sensor histidine kinase	2.20824	2.10275e-13
Smlt2408	SMLT_RS11540	Pseudo	2.20807	1.85021e-11
Smlt1924	SMLT_RS09290	Hypothetical protein	2.20461	3.68342e-09
Smlt0458	SMLT_RS02210	Dipeptide epimerase	2.20022	9.58546e-16
Smlt4160	SMLT_RS19800	Hypothetical protein	2.19982	9.46222e-07
Smlt4444A	SMLT_RS23275	Hypothetical protein	2.19937	1.14398e-08
Smlt2624	SMLT_RS12515	Hypothetical protein	2.19788	1.48097e-06
Smlt1565	SMLT_RS07525	DUF3325 domain-containing protein	2.197	1.4135e-07
Smlt4651	SMLT_RS22095	L-histidine N(alpha)-methyltransferase	2.19634	0.000662464
Smlt3039	SMLT_RS14475	Y-family DNA polymerase	2.19609	5.63581e-09
Smlt4200	SMLT_RS19995	Hypothetical protein	2.19507	8.31906e-11
Smlt4122	SMLT_RS19620	DNA-deoxyinosine glycosylase	2.18706	8.65399e-07
	SMLT_RS19480	Hypothetical protein	2.18543	0.0151007
Smlt0116	SMLT_RS00525	BlaI/MecI/CopY family transcriptional regulator	2.18461	1.67614e-08
	SMLT_RS08310	Hypothetical protein	2.18453	2.90426e-12
Smlt2493	SMLT_RS11920	Hypothetical protein	2.18447	0.00010365
Smlt0719	SMLT_RS03420	Hypothetical protein	2.18315	1.69713e-17
Smlt2789	SMLT_RS13280	Hypothetical protein	2.18253	0.00500932
Smlt1108	SMLT_RS05365	RNase adapter RapZ	2.18163	8.5862e-26
Smlt4227	SMLT_RS20125	Carotenoid oxygenase	2.18139	0.000424013
Smlt2876	SMLT_RS13675	Hypothetical protein	2.18132	0.00183702
Smlt4426	SMLT_RS22925	Pseudo	2.17994	1.27689e-07
	SMLT_RS11665	TonB-dependent receptor	2.17653	2.81469e-07
	SMLT_RS21890	GlsB/YeaQ/YmgE family stress response membrane protein	2.17625	0.00336292
Smlt0266	SMLT_RS01245	Enoyl-CoA hydratase	2.17398	0.000216134
Smlt3542	SMLT_RS16880	Hybrid sensor histidine kinase/response regulator	2.17205	2.69017e-15
Smlt0241	SMLT_RS01135	Cytochrome c5 family protein	2.17091	1.6133e-07
	SMLT_RS09990	Hypothetical protein	2.17038	5.65329e-07
Smlt4229	SMLT_RS20135	LysR family transcriptional regulator	2.16963	5.50665e-11
Smlt1396A	SMLT_RS22560	DUF596 domain-containing protein	2.1641	0.000355601
Smlt2707	SMLT_RS12905	Hypothetical protein	2.16362	2.95025e-10
Smlt2756	SMLT_RS13125	Glycogen debranching protein GlgX	2.158	1.16347e-09
Smlt2959	SMLT_RS14105	PAS domain S-box protein	2.15695	1.10981e-36
Smlt2367	SMLT_RS11365	Lipocalin family protein	2.15375	0.0298739
Smlt1172	SMLT_RS05685	Dienelactone hydrolase family protein	2.15234	5.02571e-09
Smlt1931	SMLT_RS09320	Hypothetical protein	2.15124	0.0356031
Smlt1058	SMLT_RS05130	Hypothetical protein	2.15052	1.0455e-09
Smlt3365	SMLT_RS15995	LysE family translocator	2.15051	0.00319935
Smlt0713	SMLT_RS03390	Hypothetical protein	2.1483	4.7473e-06
Smlt2414	SMLT_RS11570	Pseudo	2.14824	0.000476011
Smlt1836	SMLT_RS08870	Endonuclease/exonuclease/phosphatase family protein	2.1442	0.000403453
Smlt2374	SMLT_RS11400	Acyl-CoA desaturase	2.14103	0.000265934
Smlt4515	SMLT_RS21390	Cellulose-binding protein	2.14089	0.000233471
Smlt0970	SMLT_RS04630	Peptidyl-Asp metalloendopeptidase	2.13593	1.57523e-16
Smlt1821	SMLT_RS08795	Phytase	2.12958	3.25948e-06
Smlt2420	SMLT_RS11595	MFS transporter	2.12757	2.83491e-12
Smlt3220	SMLT_RS15330	Glutathione S-transferase family protein	2.12754	2.75824e-10
Smlt3851	SMLT_RS18345	Selenide, water dikinase SelD	2.1272	2.16639e-12
Smlt4202	SMLT_RS20005	Trimeric intracellular cation channel family protein	2.12628	1.36542e-06
Smlt2093	SMLT_RS10065	Oleate hydratase	2.12365	1.04688e-13
Smlt2349	SMLT_RS11290	DUF805 domain-containing protein	2.12326	9.18836e-11
Smlt3589	SMLT_RS17085	Murein L,D-transpeptidase	2.11867	1.78736e-07
Smlt0331	SMLT_RS01570	Hypothetical protein	2.11712	5.02891e-07
Smlt4343	SMLT_RS20685	YafY family transcriptional regulator	2.1154	0.0191979
Smlt4447A	SMLT_RS23280	Hypothetical protein	2.11258	1.66413e-06
Smlt2917	SMLT_RS13870	MFS transporter	2.11228	0.0016472
Smlt1269	SMLT_RS06145	Sigma-70 family RNA polymerase sigma factor	2.11132	4.2287e-07
Smlt0571	SMLT_RS02730	DUF3247 family protein	2.11114	0.000286884
Smlt4417	SMLT_RS20995	Hypothetical protein	2.10928	3.61889e-06
Smlt1520	SMLT_RS07295	Asparagine synthase B	2.10665	1.1053e-17
Smlt0248	SMLT_RS01165	Ribonucleotide-diphosphate reductase subunit beta	2.10032	1.04764e-16
Smlt4272	SMLT_RS20340	Hypothetical protein	2.09956	0.0214608
	SMLT_RS20090	Pseudo	2.09798	7.26641e-11
Smlt0117	SMLT_RS00530	BlaR protein	2.09551	3.35572e-10
Smlt1323	SMLT_RS06370	IS630-like element ISStma10 family transposase	2.09416	1.28152e-07
Smlt3041	SMLT_RS14485	Hypothetical protein	2.09343	0.000498326
Smlt0064	SMLT_RS00285	DUF927 domain-containing protein	2.09231	1.75407e-09
Smlt3630	SMLT_RS17280	Thioredoxin family protein	2.09104	0.0100948
Smlt0548	SMLT_RS02615	MFS transporter	2.09081	0.00210135
Smlt4621	SMLT_RS21905	MHS family MFS transporter	2.09008	3.25573e-06
Smlt4375	SMLT_RS20815	Hypothetical protein	2.09007	7.66691e-06
Smlt1399	SMLT_RS22565	Hypothetical protein	2.0895	8.81204e-08
Smlt1934	SMLT_RS09335	Hypothetical protein	2.08603	0.0366202
	SMLT_RS11760	Hypothetical protein	2.08537	0.00743305
Smlt3971	SMLT_RS18915	MFS transporter	2.08151	0.000351489
Smlt3040	SMLT_RS14480	Hypothetical protein	2.0814	1.68273e-06
Smlt4502	SMLT_RS21325	Membrane protein	2.08105	1.14238e-10
Smlt2399	SMLT_RS11505	Hypothetical protein	2.08026	6.62426e-07
Smlt0096	SMLT_RS00420	GNAT family N-acetyltransferase	2.0798	2.34138e-16
Smlt0485	SMLT_RS02325	Hypothetical protein	2.07851	3.03809e-07
Smlt0290	SMLT_RS01365	Hypothetical protein	2.07672	7.45655e-06
Smlt4141	SMLT_RS19710	MFS transporter	2.07671	4.92877e-06
	SMLT_RS12180	Pseudo	2.07588	0.00037354
Smlt3530	SMLT_RS16820	ATP-dependent DNA ligase	2.07339	1.64912e-08
Smlt3522	SMLT_RS16780	HDOD domain-containing protein	2.0729	0.000236275
Smlt0190	SMLT_RS00890	TonB-dependent siderophore receptor	2.06772	8.33279e-10
Smlt4354	SMLT_RS20730	FAD-binding oxidoreductase	2.06452	0.0241483
Smlt2326	SMLT_RS11185	Hypothetical protein	2.06387	1.03837e-07
Smlt0886	SMLT_RS04230	Cyanophycinase	2.06078	2.30927e-07
Smlt0408	SMLT_RS01915	Potassium-transporting ATPase subunit KdpA	2.06071	1.1973e-08
Smlt1689	SMLT_RS08135	Group III truncated hemoglobin	2.05987	4.43247e-06
Smlt2554	SMLT_RS22770	Hypothetical protein	2.05601	4.95865e-06
Smlt0580	SMLT_RS02770	MBL fold metallo-hydrolase	2.05147	1.13071e-16
Smlt2537	SMLT_RS12120	Manganese catalase family protein	2.04825	0.00396353
Smlt4231	SMLT_RS20140	GIY-YIG nuclease family protein	2.04676	7.31594e-11
Smlt3491	SMLT_RS16625	Hypothetical protein	2.04622	5.26514e-13
Smlt1473	SMLT_RS07070	Polysaccharide lyase	2.04541	0.000656384
Smlt2468	SMLT_RS11815	DUF4209 domain-containing protein	2.04486	3.94371e-22
Smlt3023	SMLT_RS22825	Hypothetical protein	2.04459	0.000313719
Smlt2762	SMLT_RS13155	PAS sensor domain-containing protein	2.04382	1.6306e-06
Smlt1974	SMLT_RS09540	Hypothetical protein	2.04351	9.68079e-07
Smlt1582	SMLT_RS07610	NAD(P)-binding domain-containing protein	2.04323	0.0075163
Smlt0264	SMLT_RS01235	CoA-acylating methylmalonate-semialdehyde dehydrogenase	2.04212	3.59287e-19
Smlt0811	SMLT_RS03865	Membrane protein	2.04207	0.000947777
Smlt4499	SMLT_RS21310	Hypothetical protein	2.04173	4.17959e-07
Smlt3282	SMLT_RS15625	Cytochrome bd oxidase subunit I	2.04054	1.31214e-08
Smlt1927	SMLT_RS09305	Hypothetical protein	2.03931	8.44953e-11
Smlt0734	SMLT_RS22330	Fimbrial protein	2.0357	0.000162314
Smlt4497	SMLT_RS21300	Porphobilinogen synthase	2.03357	7.38144e-22
Smlt1438	SMLT_RS06910	Cell envelope integrity protein CreD	2.03299	2.26471e-05
Smlt1427	SMLT_RS06855	Hypothetical protein	2.0323	3.53721e-14
Smlt1823	SMLT_RS08805	Inorganic diphosphatase	2.0301	0.000227402
Smlt3970	SMLT_RS18910	HlyD family secretion protein	2.02826	0.0015106
Smlt1761	SMLT_RS08475	Alpha/beta hydrolase	2.02793	4.30285e-05
Smlt0543	SMLT_RS02590	Response regulator transcription factor	2.02756	1.12716e-05
Smlt1201	SMLT_RS05830	PaaI family thioesterase	2.02425	0.0140893
Smlt4290	SMLT_RS20420	NAD(+) diphosphatase	2.02245	4.48888e-16
Smlt3461	SMLT_RS16475	C40 family peptidase	2.02239	4.99688e-18
Smlt2956	SMLT_RS14095	Hypothetical protein	2.02142	1.29392e-06
Smlt0392	SMLT_RS01835	MFS transporter	2.01887	2.28839e-06
Smlt1859	SMLT_RS08970	Hypothetical protein	2.01622	0.000982997
Smlt2562	SMLT_RS12230	Fasciclin domain-containing protein	2.01577	1.48448e-08
Smlt4360	SMLT_RS20750	Response regulator transcription factor	2.01496	2.19278e-06
Smlt1881	SMLT_RS09090	Site-specific DNA-methyltransferase	2.01395	1.27327e-07
Smlt0274	SMLT_RS01280	DUF1311 domain-containing protein	2.01348	2.58335e-11
Smlt3579	SMLT_RS17035	Aminomethyl-transferring glycine dehydrogenase	2.01278	8.0644e-37
Smlt1692	SMLT_RS08155	Nucleotide sugar dehydrogenase	2.01194	1.70452e-18
Smlt3728	SMLT_RS17760	Aminotransferase class V-fold PLP-dependent enzyme	2.00792	1.74741e-06
Smlt3601	SMLT_RS17140	Bacterioferritin	2.00745	0.000189848
Smlt1463	SMLT_RS07020	Diguanylate cyclase	2.00651	2.36559e-14
Smlt4588	SMLT_RS21745	DUF421 domain-containing protein	2.00551	4.66556e-15
Smlt1617	SMLT_RS07775	Grx4 family monothiol glutaredoxin	2.00463	1.15334e-19
Smlt2567	SMLT_RS12245	MFS transporter	2.0042	5.77221e-05
Smlt2566	SMLT_RS12240	TonB-dependent receptor	2.00388	5.90122e-16
Smlt3647	SMLT_RS17365	Alpha/beta hydrolase	2.00108	0.00135246
Smlt4218	SMLT_RS20080	Cytochrome c biogenesis protein	1.99957	1.11122e-18
Smlt4251	SMLT_RS20240	Bifunctional alpha/beta hydrolase/class I SAM-dependent methyltransferase	1.99663	1.24817e-16
Smlt2287	SMLT_RS10995	Flagellar assembly protein FliH	1.99563	0.0263273
Smlt2598	SMLT_RS12390	Hypothetical protein	1.99562	5.26407e-16
	SMLT_RS01580	Hypothetical protein	1.99519	5.53234e-07
Smlt1136	SMLT_RS05510	Murein L,D-transpeptidase catalytic domain family protein	-1.99668	5.44993e-14
Smlt0891	SMLT_RS04265	Preprotein translocase subunit SecE	-1.99672	1.86652e-21
Smlt0971	SMLT_RS04635	UDP-2,3-diacylglucosamine diphosphatase	-1.99705	6.29297e-25
Smlt3836	SMLT_RS18270	Type B 50S ribosomal protein L31	-2.00053	2.7851e-09
Smlt3197	SMLT_RS15215	2-oxoglutarate dehydrogenase E1 component	-2.00288	9.38932e-27
Smlt3257	SMLT_RS15510	YciI family protein	-2.00337	1.85279e-10
Smlt2142	SMLT_RS10305	Chemotaxis protein CheR	-2.00389	2.72638e-10
Smlt1138	SMLT_RS05520	Oxidoreductase	-2.00471	4.06364e-12
Smlt0588	SMLT_RS02810	GAF domain-containing protein	-2.00703	8.04833e-21
Smlt2907	SMLT_RS13825	D-lactate dehydrogenase	-2.00877	3.55928e-19
Smlt1363	SMLT_RS06550	Cytochrome o ubiquinol oxidase subunit IV	-2.0118	2.534e-10
Smlt1611	SMLT_RS07745	Carboxylating nicotinate-nucleotide diphosphorylase	-2.01356	1.11482e-10
Smlt0283	SMLT_RS01320	Type III pantothenate kinase	-2.01634	5.58805e-08
Smlt3775	SMLT_RS17985	Thiazole synthase	-2.01869	2.64228e-39
Smlt3854	SMLT_RS18360	YicC family protein	-2.01899	7.26112e-16
Smlt4118	SMLT_RS19600	Hypothetical protein	-2.02101	7.91928e-21
Smlt3150	SMLT_RS15000	30S ribosomal protein S6	-2.02153	9.86611e-12
Smlt0574	SMLT_RS02745	Pseudouridine synthase	-2.022	1.28353e-14
Smlt4553	SMLT_RS21570	Ankyrin repeat domain-containing protein	-2.02368	9.09542e-09
Smlt3430	SMLT_RS16325	50S ribosomal protein L3 N(5)-glutamine methyltransferase	-2.02787	5.56551e-25
Smlt0564	SMLT_RS02695	Hypothetical protein	-2.02868	0.00430836
Smlt2339	SMLT_RS11245	Translation initiation factor IF-1	-2.02979	1.65461e-07
Smlt3932	SMLT_RS18740	O-antigen ligase family protein	-2.03267	1.63644e-16
Smlt1628	SMLT_RS07835	Excinuclease ABC subunit UvrB	-2.03294	5.49758e-28
Smlt2042	SMLT_RS09850	(d)CMP kinase	-2.03411	4.18305e-16
Smlt3813	SMLT_RS18155	Transketolase	-2.03459	9.38953e-31
Smlt0102	SMLT_RS00445	Glycerol-3-phosphate 1-O-acyltransferase PlsB	-2.03496	5.06947e-39
Smlt4253	SMLT_RS20250	Bifunctional phosphoribosylaminoimidazolecarboxamide formyltransferase/IMP cyclohydrolase	-2.03553	1.66927e-22
Smlt4167	SMLT_RS19830	Lauroyl acyltransferase	-2.0363	8.38557e-08
Smlt1337	SMLT_RS06420	30S ribosomal protein S20	-2.03795	2.7802e-09
Smlt1405	SMLT_RS06740	ABC transporter permease	-2.03983	8.79035e-08
Smlt0849	SMLT_RS04055	Nitroreductase	-2.03996	3.86245e-09
Smlt0099	SMLT_RS00435	Orotidine-5'-phosphate decarboxylase	-2.04228	1.86127e-23
Smlt2257	SMLT_RS10850	Flagellar brake protein	-2.04357	3.45567e-07
Smlt0816	SMLT_RS03890	Symmetrical bis(5'-nucleosyl)-tetraphosphatase	-2.04656	1.60475e-27
Smlt0448	SMLT_RS02165	Mechanosensitive ion channel	-2.05187	3.78181e-27
Smlt3483	SMLT_RS16585	DNA polymerase III subunit delta	-2.05291	5.1149e-15
Smlt0191	SMLT_RS00895	Phosphotransferase	-2.05404	3.0947e-11
Smlt2808	SMLT_RS13370	OmpA family protein	-2.05446	2.31503e-09
Smlt0895	SMLT_RS04280	50S ribosomal protein L1	-2.05494	1.20128e-23
Smlt0920	SMLT_RS04400	30S ribosomal protein S8	-2.05702	5.61207e-10
Smlt3480	SMLT_RS16570	23S rRNA (pseudouridine(1915)-N(3))-methyltransferase RlmH	-2.05755	5.41736e-12
Smlt0467	SMLT_RS02250	EF-hand domain-containing protein	-2.05792	4.4234e-05
Smlt1773	SMLT_RS08550	4-hydroxy-tetrahydrodipicolinate synthase	-2.05853	5.46727e-17
Smlt4092	SMLT_RS19470	SDR family oxidoreductase	-2.05965	4.78423e-14
Smlt4562	SMLT_RS21615	Membrane protein	-2.06038	1.46219e-14
Smlt1245	SMLT_RS06040	Oligopeptide transporter, OPT family	-2.06043	1.02194e-38
Smlt2908	SMLT_RS13830	FMN-dependent L-lactate dehydrogenase LldD	-2.06098	1.96808e-24
Smlt4113	SMLT_RS19575	F0F1 ATP synthase subunit alpha	-2.06135	6.50218e-16
Smlt2097	SMLT_RS10085	BLUF domain-containing protein	-2.06251	0.000232852
Smlt4672	SMLT_RS22195	Outer membrane lipid asymmetry maintenance protein MlaD	-2.0651	8.62692e-17
Smlt3389	SMLT_RS16115	Translation initiation factor IF-2	-2.06555	1.16015e-36
Smlt0648	SMLT_RS03090	Glucose-1-phosphate thymidylyltransferase RfbA	-2.06778	3.47982e-16
Smlt4371	SMLT_RS20795	Accessory factor UbiK family protein	-2.06975	3.8648e-05
Smlt3340	SMLT_RS15890	TonB-dependent receptor	-2.07076	5.5992e-19
Smlt4500	SMLT_RS21315	Hypothetical protein	-2.07313	5.46726e-10
Smlt3242	SMLT_RS15435	NfuA family Fe-S biogenesis protein	-2.07389	4.12026e-24
Smlt2701	SMLT_RS12880	Sensor histidine kinase	-2.07505	3.7377e-20
Smlt0898	SMLT_RS04295	DNA-directed RNA polymerase subunit beta	-2.07669	2.74553e-13
Smlt2419	SMLT_RS11590	Helix-turn-helix transcriptional regulator	-2.0772	3.5183e-08
Smlt3149	SMLT_RS14995	30S ribosomal protein S18	-2.07731	2.534e-10
Smlt3802	SMLT_RS18100	DUF3999 domain-containing protein	-2.08066	1.81936e-23
Smlt4245	SMLT_RS20210	DUF3426 domain-containing protein	-2.08076	3.24893e-08
Smlt1161	SMLT_RS05630	DUF1439 domain-containing protein	-2.08169	1.1561e-23
Smlt4241	SMLT_RS20190	Acetyl-CoA carboxylase biotin carboxylase subunit	-2.08214	4.43453e-15
Smlt1497	SMLT_RS07180	UDP-3-O-(3-hydroxymyristoyl)glucosamine N-acyltransferase	-2.08363	9.66513e-18
Smlt4244	SMLT_RS20205	50S ribosomal protein L11 methyltransferase	-2.08544	1.65182e-32
Smlt3710	SMLT_RS17680	Potassium transporter Kup	-2.08569	3.29055e-23
Smlt4091	SMLT_RS19465	DUF1415 domain-containing protein	-2.08604	2.00663e-28
Smlt3900	SMLT_RS18585	RNA polymerase sigma factor	-2.08638	0.000261985
Smlt3472	SMLT_RS16530	TIGR02099 family protein	-2.0878	1.11608e-20
Smlt1147	SMLT_RS05560	Sel1 repeat family protein	-2.08882	4.53591e-07
Smlt1049	SMLT_RS05085	Baseplate assembly protein	-2.09042	0.00442012
Smlt3418	SMLT_RS16265	Hypothetical protein	-2.09169	1.0006e-13
Smlt0445	SMLT_RS02150	tRNA (adenosine(37)-N6)-threonylcarbamoyltransferase complex transferase subunit TsaD	-2.09457	3.70474e-22
Smlt3842	SMLT_RS18300	Guanylate kinase	-2.095	2.30074e-37
Smlt0165	SMLT_RS00765	Porphyrin biosynthesis protein	-2.09546	7.05928e-14
Smlt0918	SMLT_RS04390	50S ribosomal protein L5	-2.09708	8.86481e-09
Smlt3692	SMLT_RS17580	Copper resistance protein B	-2.09771	3.00835e-07
Smlt4174	SMLT_RS19865	O-antigen ligase family protein	-2.09857	2.89763e-31
Smlt1664	SMLT_RS08025	Hypothetical protein	-2.09964	2.47891e-07
Smlt4364	SMLT_RS20765	Arginine decarboxylase	-2.10026	9.36459e-22
Smlt1369	SMLT_RS06575	Hypothetical protein	-2.10292	1.00465e-11
Smlt3927	SMLT_RS18715	Protein-L-isoaspartate O-methyltransferase	-2.10458	3.68656e-15
Smlt4323	SMLT_RS20590	Na+/H+ antiporter subunit E	-2.10534	1.9182e-11
Smlt4214	SMLT_RS20060	Chaperonin GroEL	-2.10607	6.92791e-10
Smlt3467	SMLT_RS16505	Hypothetical protein	-2.10681	1.57713e-29
	SMLT_RS15100	Hypothetical protein	-2.10985	0.00014453
Smlt4505	SMLT_RS21340	TIGR00645 family protein	-2.11079	1.78665e-25
Smlt4658	SMLT_RS22130	DUF3375 domain-containing protein	-2.1114	7.42394e-20
	SMLT_RS14430	Ankyrin repeat domain-containing protein	-2.11145	2.08144e-06
	SMLT_RS08420	Hypothetical protein	-2.11366	3.23909e-13
Smlt2132	SMLT_RS10250	Aldehyde dehydrogenase family protein	-2.11418	1.54567e-38
Smlt0869	SMLT_RS04145	Tetratricopeptide repeat protein	-2.11884	8.25964e-09
Smlt1803	SMLT_RS08705	Lipoprotein-releasing ABC transporter ATP-binding protein LolD	-2.12091	1.1012e-14
Smlt1494	SMLT_RS07165	Lipid-A-disaccharide synthase	-2.12175	1.12482e-21
Smlt2188	SMLT_RS10515	Acireductone dioxygenase	-2.12557	3.43334e-26
Smlt2187	SMLT_RS10510	Acireductone synthase	-2.12566	4.05058e-15
Smlt4682	SMLT_RS22245	Leucine efflux protein LeuE	-2.12666	1.34822e-12
Smlt2560	SMLT_RS12220	Aromatic alcohol reductase	-2.12905	1.17566e-13
Smlt0575	SMLT_RS02750	HAD family phosphatase	-2.12916	1.30707e-13
Smlt1146	SMLT_RS05555	Fe2+-dependent dioxygenase	-2.13076	7.21092e-15
Smlt1706	SMLT_RS08215	Inorganic phosphate transporter	-2.13267	2.97351e-36
Smlt4463	SMLT_RS21165	Malonyl-ACP O-methyltransferase BioC	-2.13308	2.06151e-09
Smlt3312	SMLT_RS15760	Phytoene synthase	-2.13375	1.46419e-14
Smlt2831	SMLT_RS13465	Acyl-CoA desaturase	-2.13424	3.66921e-18
Smlt0644	SMLT_RS03070	Sulfatase-like hydrolase/transferase	-2.13609	6.68613e-16
Smlt4585	SMLT_RS21730	Hypothetical protein	-2.13653	1.97887e-17
	SMLT_RS02315	Polyisoprenoid-binding protein	-2.13834	1.37545e-20
Smlt3883	SMLT_RS18505	Phosphatase PAP2 family protein	-2.13867	1.91931e-22
Smlt0039	SMLT_RS22410	Hypothetical protein	-2.13922	8.87085e-19
Smlt4691	SMLT_RS22290	tRNA uridine-5-carboxymethylaminomethyl(34) synthesis GTPase MnmE	-2.13945	6.08688e-13
Smlt0136	SMLT_RS00620	Indolepyruvate ferredoxin oxidoreductase family protein	-2.13959	6.49511e-31
Smlt0573	SMLT_RS02740	Methyltransferase	-2.14036	2.8041e-12
Smlt1810	SMLT_RS08740	16S rRNA (guanine(966)-N(2))-methyltransferase RsmD	-2.14263	4.08877e-05
Smlt2669	SMLT_RS22780	Hypothetical protein	-2.14297	8.48855e-06
Smlt1563	SMLT_RS07515	Alpha/beta hydrolase	-2.14346	3.51015e-05
Smlt4293	SMLT_RS20435	Membrane protein	-2.14648	7.86965e-15
Smlt3536	SMLT_RS16850	S-methyl-5'-thioinosine phosphorylase	-2.14875	3.10473e-24
Smlt1154	SMLT_RS05595	Fe-S cluster assembly protein SufD	-2.15012	1.15921e-05
Smlt3338	SMLT_RS15880	Ribonuclease D	-2.15049	2.10128e-30
Smlt2395	SMLT_RS11490	Hypothetical protein	-2.15169	2.21939e-16
Smlt3323	SMLT_RS15810	Protease HtpX	-2.15344	3.55784e-28
Smlt1115	SMLT_RS05400	LPS export ABC transporter periplasmic protein LptC	-2.16027	1.10227e-19
Smlt0965	SMLT_RS04605	SPOR domain-containing protein	-2.16234	3.91165e-23
Smlt2124	SMLT_RS10210	DUF1624 domain-containing protein	-2.16268	1.86884e-08
Smlt0521	SMLT_RS02485	ABC-F family ATP-binding cassette domain-containing protein	-2.16393	5.02466e-07
Smlt4191	SMLT_RS19950	MATE family efflux transporter	-2.16412	1.48023e-21
Smlt2189	SMLT_RS10520	Methylthioribulose 1-phosphate dehydratase	-2.16438	4.40384e-36
Smlt4462	SMLT_RS21160	SDR family oxidoreductase	-2.16636	3.28907e-06
Smlt3921	SMLT_RS18685	3-isopropylmalate dehydrogenase	-2.16878	1.34903e-08
Smlt4284	SMLT_RS20395	MFS transporter	-2.16939	4.35668e-25
Smlt0935	SMLT_RS04460	Disulfide bond formation protein B	-2.16969	1.76395e-25
Smlt3179A	SMLT_RS15140	Hypothetical protein	-2.17	1.0447e-09
Smlt2587	SMLT_RS22775	Hypothetical protein	-2.17048	1.04896e-11
Smlt1375	SMLT_RS06605	Ribosome maturation factor RimM	-2.17382	2.6252e-14
Smlt4368	SMLT_RS20780	Kinase	-2.17407	1.53723e-06
Smlt1809	SMLT_RS08735	Molecular chaperone HtpG	-2.17431	7.33468e-19
	SMLT_RS23250	Hypothetical protein	-2.17474	0.000100648
Smlt3171	SMLT_RS15095	Multidrug efflux RND transporter permease subunit	-2.17498	3.64977e-15
Smlt0647	SMLT_RS03085	DTDP-glucose 4,6-dehydratase	-2.17676	1.24998e-30
Smlt0401	SMLT_RS01880	Bifunctional phosphopantothenoylcysteine decarboxylase/phosphopantothenate--cysteine ligase CoaBC	-2.17732	3.99662e-29
Smlt3747	SMLT_RS17850	23S rRNA pseudouridine(1911/1915/1917) synthase RluD	-2.17904	2.81971e-19
Smlt0155	SMLT_RS00715	Transglycosylase	-2.1794	8.43628e-26
Smlt3471	SMLT_RS16525	Metalloprotease TldD	-2.17942	6.75014e-21
Smlt2333	SMLT_RS11215	NUDIX hydrolase	-2.18047	3.41406e-17
Smlt3885	SMLT_RS18515	UDP-N-acetylmuramate:L-alanyl-gamma-D-glutamyl-meso-diaminopimelate ligase	-2.18291	6.8823e-31
Smlt0419	SMLT_RS02020	Hypothetical protein	-2.18946	2.44945e-12
	SMLT_RS08030	Pseudo	-2.19177	4.05151e-05
Smlt1376	SMLT_RS06610	tRNA (guanosine(37)-N1)-methyltransferase TrmD	-2.19375	1.31436e-25
Smlt3708	SMLT_RS17670	Tol-pal system-associated acyl-CoA thioesterase	-2.19385	2.66058e-13
Smlt0750	SMLT_RS03565	Cell division protein	-2.19601	1.8464e-47
Smlt1495	SMLT_RS07170	Acyl-ACP--UDP-N-acetylglucosamine O-acyltransferase	-2.19644	9.35686e-22
Smlt4008	SMLT_RS19085	Multifunctional CCA addition/repair protein	-2.19749	5.382e-25
Smlt2040	SMLT_RS09840	Hypothetical protein	-2.19869	2.31674e-14
Smlt3407	SMLT_RS16220	Triose-phosphate isomerase	-2.19894	8.05546e-30
Smlt0410	SMLT_RS01925	Hypothetical protein	-2.1997	6.05543e-43
Smlt0219	SMLT_RS01030	Pseudouridylate synthase	-2.20051	2.69752e-23
Smlt0944	SMLT_RS04505	Malate dehydrogenase	-2.20203	3.90577e-23
Smlt4111	SMLT_RS19565	F0F1 ATP synthase subunit beta	-2.2041	1.38778e-20
Smlt3822	SMLT_RS18200	Pilus assembly protein PilP	-2.2054	7.39965e-15
Smlt1487	SMLT_RS07135	Class I SAM-dependent methyltransferase	-2.2072	6.0384e-09
Smlt1806	SMLT_RS08720	A/G-specific adenine glycosylase	-2.21215	1.31242e-23
Smlt1047	SMLT_RS05075	Tail fiber domain-containing protein	-2.21236	7.43741e-11
Smlt3166	SMLT_RS15075	NAD kinase	-2.21522	5.0658e-14
Smlt1367	SMLT_RS06565	Histidine kinase	-2.21601	4.35473e-16
Smlt0168	SMLT_RS00780	Thioesterase	-2.21644	1.5014e-07
Smlt0403	SMLT_RS01890	Phosphomannomutase/phosphoglucomutase	-2.21668	1.50444e-34
Smlt4090	SMLT_RS19460	YajQ family cyclic di-GMP-binding protein	-2.21799	2.66071e-16
Smlt0577	SMLT_RS02760	3-hydroxyacyl-[acyl-carrier-protein] dehydratase FabA	-2.21913	1.45793e-23
Smlt0654	SMLT_RS03120	DEAD/DEAH box helicase	-2.21999	1.13007e-34
Smlt4049	SMLT_RS19260	Lipid A deacylase LpxR family protein	-2.22066	7.16998e-27
Smlt2116	SMLT_RS10175	SDR family oxidoreductase	-2.22084	6.73131e-13
Smlt0774	SMLT_RS03685	Cys-tRNA(Pro) deacylase	-2.22183	3.64084e-10
Smlt0801	SMLT_RS03815	Response regulator transcription factor	-2.22195	2.40596e-09
Smlt4556	SMLT_RS21585	Beta-ketoacyl-ACP synthase	-2.22222	1.38778e-20
Smlt3267	SMLT_RS15555	Pyridoxal phosphate-dependent aminotransferase	-2.22298	1.03771e-28
Smlt3547	SMLT_RS16895	DNA repair protein RecO	-2.2253	2.20438e-15
Smlt2300	SMLT_RS11055	PilZ domain-containing protein	-2.22703	0.0145372
Smlt0820	SMLT_RS03910	Molecular chaperone SurA	-2.23102	2.12237e-51
Smlt4114	SMLT_RS19580	F0F1 ATP synthase subunit delta	-2.23198	6.46586e-14
Smlt0188	SMLT_RS00880	Hypothetical protein	-2.23287	9.94446e-05
Smlt0906	SMLT_RS04330	50S ribosomal protein L3	-2.23424	5.90199e-14
Smlt3933	SMLT_RS18745	Glycosyltransferase	-2.23719	2.77987e-24
Smlt3169	SMLT_RS15085	TetR/AcrR family transcriptional regulator	-2.23923	1.29526e-21
Smlt1727	SMLT_RS08320	Ribosome assembly RNA-binding protein YhbY	-2.23964	8.58207e-23
Smlt3093	SMLT_RS14735	Energy transducer TonB	-2.24095	1.00634e-16
Smlt3236	SMLT_RS15405	MFS transporter	-2.24414	1.82442e-21
Smlt4184	SMLT_RS19915	DNA topoisomerase I	-2.24511	9.409e-37
Smlt1421	SMLT_RS06820	Sensor histidine kinase	-2.24522	1.14614e-23
Smlt0664	SMLT_RS03170	H-NS histone family protein	-2.24523	3.8905e-30
Smlt4676	SMLT_RS22215	Glutathione peroxidase	-2.2461	1.12619e-22
Smlt2325	SMLT_RS11180	Phosphodiesterase	-2.24745	0.0153115
Smlt0817	SMLT_RS03895	Co2+/Mg2+ efflux protein ApaG	-2.25223	3.40692e-30
Smlt0649	SMLT_RS03095	DTDP-4-dehydrorhamnose 3,5-epimerase	-2.25575	1.91901e-20
Smlt0848	SMLT_RS04050	Exodeoxyribonuclease IX	-2.25757	1.93099e-30
Smlt1054	SMLT_RS05110	Glycoside hydrolase family 104 protein	-2.25793	0.0419158
Smlt0825	SMLT_RS03935	2-octaprenyl-6-methoxyphenyl hydroxylase	-2.2588	9.86211e-11
Smlt3388	SMLT_RS16110	30S ribosome-binding factor RbfA	-2.26382	7.94522e-33
Smlt4037	SMLT_RS19200	Response regulator	-2.26401	3.00605e-24
Smlt4558	SMLT_RS21595	Hotdog family protein	-2.26602	1.73422e-07
Smlt0158	SMLT_RS00730	Two-component sensor histidine kinase	-2.26794	2.88175e-10
Smlt4557	SMLT_RS21590	3-oxoacyl-ACP reductase FabG	-2.2697	1.63581e-15
Smlt1508	SMLT_RS07235	Hypothetical protein	-2.27113	2.28882e-06
Smlt1786	SMLT_RS08620	Flavodoxin-dependent (E)-4-hydroxy-3-methylbut-2-enyl-diphosphate synthase	-2.27253	3.95618e-54
Smlt0118	SMLT_RS00535	Hypothetical protein	-2.27261	5.63273e-06
Smlt4673	SMLT_RS22200	ABC transporter substrate-binding protein	-2.27361	6.90788e-21
Smlt3463	SMLT_RS16485	Alkaline phosphatase	-2.27385	1.19222e-23
Smlt3537	SMLT_RS16855	Hypoxanthine-guanine phosphoribosyltransferase	-2.27406	2.67855e-32
Smlt0576	SMLT_RS02755	Beta-ketoacyl-ACP synthase I	-2.27439	1.76782e-17
Smlt4363	SMLT_RS20760	Hypothetical protein	-2.27481	4.45393e-07
Smlt1704	SMLT_RS08205	HlyC/CorC family transporter	-2.27516	1.25787e-28
Smlt0731	SMLT_RS03480	Thiamine-phosphate kinase	-2.27867	7.14345e-27
Smlt4469	SMLT_RS21170	YdcF family protein	-2.28336	9.20863e-16
Smlt0767	SMLT_RS03650	Methylenetetrahydrofolate reductase [NAD(P)H]	-2.28553	3.31488e-14
Smlt4215	SMLT_RS20065	Co-chaperone GroES	-2.28559	3.48277e-11
Smlt0618	SMLT_RS02940	ABC transporter permease	-2.28798	6.55393e-13
Smlt3175	SMLT_RS15115	Metalloregulator ArsR/SmtB family transcription factor	-2.28908	6.06466e-13
Smlt0904	SMLT_RS04320	Elongation factor Tu	-2.2923	2.20267e-23
Smlt1116	SMLT_RS05405	HAD hydrolase family protein	-2.29271	1.24034e-25
Smlt4650	SMLT_RS22090	Lytic murein transglycosylase	-2.29861	1.78906e-12
Smlt3776	SMLT_RS17990	tRNA (guanosine(46)-N7)-methyltransferase TrmB	-2.30043	9.26453e-16
Smlt4678	SMLT_RS22225	DNA recombination protein RmuC	-2.30084	3.69271e-18
Smlt4683	SMLT_RS22250	Hypothetical protein	-2.3035	2.5957e-12
Smlt0926	SMLT_RS04430	Preprotein translocase subunit SecY	-2.30394	3.52066e-21
Smlt3235	SMLT_RS15400	Rhomboid family intramembrane serine protease	-2.30808	1.91904e-20
Smlt2008	SMLT_RS09700	tRNA preQ1(34) S-adenosylmethionine ribosyltransferase-isomerase QueA	-2.30829	2.067e-29
Smlt2345	SMLT_RS11275	DUF3857 domain-containing protein	-2.31017	2.02325e-23
Smlt3548	SMLT_RS16900	GTPase Era	-2.31206	1.18219e-69
Smlt0015	SMLT_RS00070	Pyridoxine 5'-phosphate synthase	-2.3132	6.85228e-23
Smlt0490	SMLT_RS02340	Pyruvate dehydrogenase (acetyl-transferring), homodimeric type	-2.31507	4.16706e-40
Smlt0120	SMLT_RS00545	DEAD/DEAH box helicase	-2.31625	2.7905e-15
Smlt3227	SMLT_RS15360	Ferredoxin--NADP reductase	-2.31956	7.57697e-27
Smlt0277	SMLT_RS01295	Response regulator transcription factor	-2.31984	4.32296e-26
Smlt0797	SMLT_RS03795	Hypothetical protein	-2.32018	1.59399e-05
Smlt2801	SMLT_RS13335	Response regulator transcription factor	-2.32042	2.46421e-21
Smlt0522	SMLT_RS02490	LysR family transcriptional regulator	-2.32325	4.49021e-09
Smlt0921	SMLT_RS04405	50S ribosomal protein L6	-2.32511	2.52268e-18
Smlt3427	SMLT_RS16310	Aspartate-semialdehyde dehydrogenase	-2.32665	1.70859e-24
Smlt4078	SMLT_RS19400	DUF484 family protein	-2.32849	2.84244e-37
Smlt3690	SMLT_RS17570	CopL family metal-binding regulatory protein	-2.32973	3.12995e-12
Smlt0626	SMLT_RS02985	Hypothetical protein	-2.3298	3.80432e-47
Smlt4292	SMLT_RS20430	Polymer-forming cytoskeletal protein	-2.33049	8.38922e-31
Smlt3541	SMLT_RS16875	23S rRNA (uracil(1939)-C(5))-methyltransferase RlmD	-2.33197	9.82965e-43
Smlt1012	SMLT_RS22335	Hypothetical protein	-2.33471	6.89742e-14
Smlt4434	SMLT_RS21055	SIS domain-containing protein	-2.33555	1.73028e-07
Smlt1726	SMLT_RS08315	Xcc1710-like domain-containing protein	-2.34205	7.70948e-19
Smlt2773	SMLT_RS13210	Nitrate reductase subunit beta	-2.34345	0.0119793
Smlt1624	SMLT_RS07810	Pilus assembly protein	-2.34409	4.75382e-18
Smlt1277	SMLT_RS06180	Excinuclease ABC subunit UvrA	-2.34734	1.62757e-26
Smlt3198	SMLT_RS15220	Dihydrolipoyllysine-residue succinyltransferase	-2.35835	7.58992e-24
Smlt1153	SMLT_RS05590	Cysteine desulfurase	-2.36542	4.90549e-10
Smlt1499	SMLT_RS07190	RIP metalloprotease RseP	-2.36779	6.24964e-49
Smlt4308	SMLT_RS20515	Haloacid dehalogenase	-2.36889	1.11717e-30
Smlt1118	SMLT_RS05415	BolA family transcriptional regulator	-2.37038	2.06531e-09
Smlt2118	SMLT_RS10185	Metalloregulator ArsR/SmtB family transcription factor	-2.37055	1.83398e-14
Smlt2299	SMLT_RS11050	Response regulator transcription factor	-2.37283	1.20771e-12
Smlt3304	SMLT_RS15725	Hypothetical protein	-2.37475	3.09266e-20
Smlt3094	SMLT_RS14740	Energy transducer TonB	-2.37902	2.0712e-07
Smlt4203	SMLT_RS20010	3-deoxy-7-phosphoheptulonate synthase	-2.37904	8.40819e-22
Smlt4060	SMLT_RS19315	Carbohydrate kinase family protein	-2.37983	2.30013e-28
Smlt3385	SMLT_RS16095	Polyribonucleotide nucleotidyltransferase	-2.38023	2.04967e-32
Smlt0791	SMLT_RS03765	Ribokinase	-2.38058	8.65055e-14
Smlt4056	SMLT_RS19295	Penicillin-binding protein 2	-2.38588	1.4324e-31
Smlt0919	SMLT_RS04395	30S ribosomal protein S14	-2.3913	4.13247e-16
Smlt0777	SMLT_RS03695	Prolyl oligopeptidase family serine peptidase	-2.39435	3.86508e-14
Smlt0917	SMLT_RS04385	50S ribosomal protein L24	-2.3946	2.35345e-14
Smlt1070	SMLT_RS05180	DeoR/GlpR transcriptional regulator	-2.39505	1.2366e-09
Smlt3481	SMLT_RS16575	Ribosome silencing factor	-2.39535	6.9227e-33
Smlt0211	SMLT_RS00990	D-alanine--D-alanine ligase	-2.39756	6.54392e-44
Smlt3378	SMLT_RS16060	Threonine--tRNA ligase	-2.39837	1.86785e-37
Smlt0411	SMLT_RS01930	Orotate phosphoribosyltransferase	-2.39842	2.83821e-30
Smlt1346	SMLT_RS06465	Hypothetical protein	-2.39928	3.30308e-21
Smlt4009	SMLT_RS19090	SseB family protein	-2.40088	8.70264e-26
Smlt0413	SMLT_RS01940	MFS transporter	-2.40214	6.9057e-54
Smlt0931	SMLT_RS04450	DNA-directed RNA polymerase subunit alpha	-2.40372	3.72153e-21
Smlt0412	SMLT_RS01935	Exodeoxyribonuclease III	-2.40473	3.35585e-32
Smlt1623	SMLT_RS07805	PilW family protein	-2.40737	3.0383e-18
Smlt1502	SMLT_RS07205	Di-trans,poly-cis-decaprenylcistransferase	-2.41162	1.08596e-17
Smlt0278	SMLT_RS01300	Sensor histidine kinase	-2.41195	4.8281e-36
Smlt4632	SMLT_RS21955	Translocation/assembly module TamB	-2.41253	2.31209e-50
Smlt4459	SMLT_RS21145	Biotin synthase BioB	-2.41629	2.04057e-18
Smlt1252	SMLT_RS06070	Septum site-determining protein MinC	-2.41841	2.79206e-26
Smlt0933	SMLT_RS04455	50S ribosomal protein L17	-2.41921	3.48284e-24
Smlt3179	SMLT_RS15135	DUF2058 family protein	-2.42004	1.37863e-15
Smlt4486	SMLT_RS21250	DUF58 domain-containing protein	-2.42143	5.01252e-10
Smlt0916	SMLT_RS04380	50S ribosomal protein L14	-2.42457	8.60682e-14
Smlt1434	SMLT_RS06890	N-acetyltransferase	-2.42539	6.41344e-35
Smlt3815	SMLT_RS18165	Membrane protein	-2.42547	8.43084e-15
Smlt1065	SMLT_RS05155	Hypothetical protein	-2.42857	8.51661e-07
Smlt1124	SMLT_RS05445	DUF2238 domain-containing protein	-2.43248	1.49493e-16
Smlt1529	SMLT_RS07335	Multidrug efflux MFS transporter periplasmic adaptor subunit EmrA	-2.43767	1.64552e-14
Smlt4670	SMLT_RS22185	ATP-binding cassette domain-containing protein	-2.44132	2.10522e-15
Smlt1622	SMLT_RS07800	Type IV pilus modification protein PilV	-2.44196	1.65995e-17
Smlt4217	SMLT_RS20075	Divalent-cation tolerance protein CutA	-2.44339	2.2199e-05
Smlt0383	SMLT_RS01795	Hypothetical protein	-2.45543	5.20886e-17
Smlt3479	SMLT_RS16560	Amino acid permease	-2.45622	9.34262e-18
Smlt2824	SMLT_RS13430	DUF3817 domain-containing protein	-2.45791	4.43931e-08
Smlt4484	SMLT_RS21240	DUF4350 domain-containing protein	-2.45844	1.24871e-10
Smlt4112	SMLT_RS19570	F0F1 ATP synthase subunit gamma	-2.45977	3.28031e-19
Smlt3896	SMLT_RS18565	Heme oxygenase	-2.46172	1.46946e-07
Smlt1148	SMLT_RS05565	TonB-dependent receptor	-2.46507	4.40012e-08
Smlt3961	SMLT_RS18865	Grx4 family monothiol glutaredoxin	-2.46548	6.0964e-31
Smlt0915	SMLT_RS04375	30S ribosomal protein S17	-2.46912	6.16393e-12
Smlt4684	SMLT_RS22255	Suppressor of fused domain protein	-2.47016	1.81072e-20
Smlt3549	SMLT_RS16905	Ribonuclease III	-2.47512	4.58645e-24
Smlt1013	SMLT_RS04900	Restriction-modification system methyltransferase	-2.47513	4.68226e-17
	SMLT_RS05500	DNA transport competence protein	-2.47859	4.06689e-10
Smlt0204	SMLT_RS00955	DUF4156 domain-containing protein	-2.47979	1.18839e-24
Smlt2143	SMLT_RS10310	Chemotaxis protein CheB	-2.48001	1.82284e-12
Smlt1621	SMLT_RS07795	Prepilin-type N-terminal cleavage/methylation domain-containing protein	-2.48108	7.96022e-22
Smlt0637	SMLT_RS03040	Multidrug transporter	-2.48309	5.24236e-10
Smlt0181	SMLT_RS00845	L,D-transpeptidase	-2.4883	7.23141e-17
Smlt0941	SMLT_RS04485	DUF2127 domain-containing protein	-2.49106	3.38517e-18
Smlt2247	SMLT_RS10805	Hypothetical protein	-2.49891	0.000117097
Smlt0601	SMLT_RS02870	6-carboxytetrahydropterin synthase QueD	-2.50107	3.14785e-47
Smlt0251	SMLT_RS01180	Acyl-CoA thioesterase	-2.50159	4.65196e-28
Smlt0730	SMLT_RS03475	Transcription antitermination factor NusB	-2.50176	6.95781e-31
Smlt3232	SMLT_RS15385	DUF3298 and DUF4163 domain-containing protein	-2.50356	8.51344e-54
Smlt3748	SMLT_RS17855	Outer membrane protein assembly factor BamD	-2.50586	1.88863e-41
Smlt0447	SMLT_RS02160	Dihydroneopterin aldolase	-2.50607	6.14515e-27
Smlt0499	SMLT_RS02370	Hypothetical protein	-2.50789	9.40873e-15
Smlt4662	SMLT_RS22150	HlyD family secretion protein	-2.5094	3.76464e-12
Smlt3163	SMLT_RS15060	DUF2461 domain-containing protein	-2.50993	1.00061e-18
Smlt1513A	SMLT_RS07265	Type I methionyl aminopeptidase	-2.5177	2.65281e-59
Smlt4085	SMLT_RS19435	Hypothetical protein	-2.5228	0.00115686
Smlt3128	SMLT_RS14890	S9 family peptidase	-2.52956	6.81932e-29
Smlt4365	SMLT_RS20770	Polyamine aminopropyltransferase	-2.53105	1.71676e-31
Smlt4193	SMLT_RS19960	Membrane protein	-2.53259	4.01431e-27
Smlt0772	SMLT_RS03675	DUF3228 family protein	-2.53812	8.48723e-21
Smlt1509	SMLT_RS07240	Hypothetical protein	-2.53922	0.000410596
Smlt1774B	SMLT_RS08560	Ferredoxin family protein	-2.53944	3.32446e-58
Smlt4322	SMLT_RS20585	Monovalent cation/H+ antiporter subunit D	-2.54416	6.41081e-36
Smlt3167	SMLT_RS15080	Glutamate dehydrogenase	-2.54559	1.34396e-35
Smlt0418	SMLT_RS02015	M28 family peptidase	-2.55242	4.84033e-29
Smlt0636	SMLT_RS03035	Glycosyltransferase family 2 protein	-2.55251	1.07379e-28
Smlt1403	SMLT_RS06730	Glycine zipper 2TM domain-containing protein	-2.55381	4.70188e-17
Smlt3795	SMLT_RS18070	O-acetyl-ADP-ribose deacetylase	-2.55417	1.33082e-18
Smlt0484	SMLT_RS02320	Hypothetical protein	-2.55551	1.81598e-06
Smlt3248	SMLT_RS15465	Endonuclease	-2.55871	2.84919e-14
Smlt4233	SMLT_RS20150	D-alanyl-D-alanine carboxypeptidase	-2.55979	7.30384e-17
Smlt3162	SMLT_RS15055	Exodeoxyribonuclease I	-2.56072	4.03162e-20
Smlt0792	SMLT_RS03770	Nucleoside transporter NupC	-2.56096	5.24722e-31
Smlt0827	SMLT_RS03945	Hypothetical protein	-2.56597	1.82379e-13
Smlt1106	SMLT_RS05360	Hypothetical protein	-2.56618	9.47848e-47
Smlt2977	SMLT_RS14185	Mechanosensitive ion channel	-2.56878	1.60578e-19
Smlt1514	SMLT_RS07270	[protein-PII] uridylyltransferase	-2.57249	1.83183e-32
Smlt0761	SMLT_RS03620	UDP-3-O-acyl-N-acetylglucosamine deacetylase	-2.57939	3.29979e-41
Smlt3218	SMLT_RS15320	Phospholipase A	-2.58039	1.04597e-42
Smlt3680	SMLT_RS17520	Hypothetical protein	-2.58449	1.29172e-12
Smlt0924	SMLT_RS04420	50S ribosomal protein L30	-2.58455	8.02003e-14
Smlt0943	SMLT_RS04500	Peptidylprolyl isomerase	-2.58463	1.25871e-44
Smlt1608	SMLT_RS07730	ClpXP protease specificity-enhancing factor	-2.58466	6.92594e-79
Smlt1175	SMLT_RS05700	TonB-dependent receptor	-2.5856	4.44002e-21
Smlt0818	SMLT_RS03900	16S rRNA (adenine(1518)-N(6)/adenine(1519)-N(6))-dimethyltransferase RsmA	-2.58931	1.47942e-38
Smlt4052	SMLT_RS19275	Lytic murein transglycosylase B	-2.60197	1.16761e-54
Smlt0873	SMLT_RS04165	Lipoprotein localization protein LolB	-2.6057	1.33064e-30
Smlt3753	SMLT_RS17875	ADP-forming succinate--CoA ligase subunit beta	-2.60635	3.24463e-40
Smlt3670	SMLT_RS17475	Response regulator	-2.60741	8.64914e-39
Smlt4025	SMLT_RS19155	ROK family protein	-2.6075	1.56153e-08
Smlt0958	SMLT_RS04570	Hypothetical protein	-2.6082	7.63352e-16
Smlt1345	SMLT_RS06460	Hypothetical protein	-2.60964	2.03547e-23
Smlt0033	SMLT_RS00145	Hypothetical protein	-2.61256	2.14349e-07
Smlt2642	SMLT_RS12605	MacB family efflux pump subunit	-2.61906	2.54942e-05
Smlt3429	SMLT_RS16320	Chorismate synthase	-2.62265	1.33208e-45
Smlt0907	SMLT_RS04335	50S ribosomal protein L4	-2.623	5.72107e-16
Smlt2168	SMLT_RS10420	Imidazole glycerol phosphate synthase subunit HisF	-2.62411	1.74599e-11
Smlt1493	SMLT_RS07160	Ribonuclease HII	-2.62641	1.02594e-18
Smlt2178	SMLT_RS10470	Heavy-metal-associated domain-containing protein	-2.6291	4.40753e-05
Smlt3459	SMLT_RS16465	Peptidylprolyl isomerase	-2.63101	1.1618e-26
Smlt3199	SMLT_RS15225	Dihydrolipoyl dehydrogenase	-2.63175	2.85281e-34
Smlt2117	SMLT_RS10180	GNAT family N-acetyltransferase	-2.63218	3.16517e-13
	SMLT_RS01105	Putative modified peptide	-2.63369	0.00247991
Smlt0172	SMLT_RS00800	NAD(P)-dependent glycerol-3-phosphate dehydrogenase	-2.6369	9.87318e-22
Smlt0634	SMLT_RS03025	UbiA family prenyltransferase	-2.63768	8.50998e-54
Smlt1501	SMLT_RS07200	Phosphatidate cytidylyltransferase	-2.6397	9.93257e-34
Smlt4309	SMLT_RS20520	Indole-3-glycerol phosphate synthase TrpC	-2.64091	4.93581e-44
Smlt3892	SMLT_RS18545	Energy transducer TonB	-2.64388	0.00033894
Smlt1149	SMLT_RS05570	Hypothetical protein	-2.64405	0.00147967
Smlt3839	SMLT_RS18285	RidA family protein	-2.64422	5.91426e-39
	SMLT_RS22900	NcRNA	-2.64559	8.98845e-08
Smlt3309	SMLT_RS22855	Membrane protein insertion efficiency factor YidD	-2.64579	8.2385e-07
Smlt0994	SMLT_RS04805	Lytic transglycosylase domain-containing protein	-2.64771	3.80482e-39
Smlt3951	SMLT_RS18815	CitMHS family transporter	-2.65081	1.72994e-20
Smlt3806	SMLT_RS18120	S1/P1 nuclease	-2.65962	1.61451e-40
Smlt2198	SMLT_RS10565	DUF4105 domain-containing protein	-2.66199	3.12416e-31
Smlt2819	SMLT_RS13405	Phosphopantetheine-binding protein	-2.66691	2.04142e-07
Smlt4177	SMLT_RS19880	Methionyl-tRNA formyltransferase	-2.67511	1.85232e-23
Smlt1404	SMLT_RS06735	ABC transporter permease	-2.67726	1.2963e-24
Smlt2771	SMLT_RS13200	Respiratory nitrate reductase subunit gamma	-2.67795	0.0479794
Smlt4667	SMLT_RS22170	Exodeoxyribonuclease V subunit alpha	-2.68036	2.13323e-09
Smlt3450	SMLT_RS16420	M13 family metallopeptidase	-2.69198	1.18279e-57
Smlt1448	SMLT_RS06960	30S ribosomal protein THX	-2.69236	4.92168e-12
Smlt4096	SMLT_RS19490	Lactoylglutathione lyase	-2.69237	5.00631e-60
Smlt0560	SMLT_RS02675	Hypothetical protein	-2.69464	7.38606e-65
Smlt3595	SMLT_RS17110	Protease modulator HflC	-2.69563	3.80186e-68
Smlt3401	SMLT_RS16185	NADH-quinone oxidoreductase subunit NuoE	-2.70211	8.52876e-38
Smlt4066	SMLT_RS19340	Nucleoside deaminase	-2.70387	1.67828e-19
Smlt2307	SMLT_RS11090	Flagellar hook-associated protein FlgL	-2.70428	1.26028e-11
Smlt1819	SMLT_RS08785	Uracil phosphoribosyltransferase	-2.70695	7.687e-34
Smlt3148	SMLT_RS14990	50S ribosomal protein L9	-2.70974	3.16627e-35
Smlt2816	SMLT_RS13390	Hypothetical protein	-2.7212	4.08102e-06
Smlt1422	SMLT_RS06825	Response regulator	-2.73043	4.04656e-14
Smlt3508	SMLT_RS16710	Alkylphosphonate utilization protein	-2.73586	7.92573e-26
Smlt4128	SMLT_RS19655	DUF481 domain-containing protein	-2.73853	1.7377e-31
Smlt3688	SMLT_RS17560	DNA starvation/stationary phase protection protein	-2.73948	9.89535e-22
Smlt3178	SMLT_RS15130	MFS transporter	-2.74054	1.15918e-12
Smlt3773	SMLT_RS17975	Autotransporter domain-containing esterase	-2.74352	2.24044e-60
Smlt0583	SMLT_RS02785	Class I SAM-dependent methyltransferase	-2.74612	4.06122e-42
Smlt2820	SMLT_RS13410	Isochorismatase family protein	-2.75024	9.96042e-05
Smlt1709	SMLT_RS08230	DNA topoisomerase IV subunit B	-2.75034	6.36175e-63
Smlt2313	SMLT_RS11120	Flagellar basal body rod protein FlgF	-2.75291	1.86182e-05
Smlt2343	SMLT_RS11265	Thioredoxin-disulfide reductase	-2.76514	2.1335e-63
Smlt0629	SMLT_RS03000	NAD(P)/FAD-dependent oxidoreductase	-2.7664	3.83461e-33
Smlt0426	SMLT_RS02055	Bifunctional proline dehydrogenase/L-glutamate gamma-semialdehyde dehydrogenase PutA	-2.76727	9.82358e-31
Smlt0625	SMLT_RS22450	SGNH/GDSL hydrolase family protein	-2.76814	1.37584e-28
Smlt3796	SMLT_RS18075	Hypothetical protein	-2.77017	1.17088e-30
Smlt2267	SMLT_RS10895	Chemotaxis protein CheA	-2.77575	1.47455e-08
Smlt2946	SMLT_RS14010	Thiol:disulfide interchange protein DsbG	-2.77779	9.73926e-59
Smlt1199	SMLT_RS05820	AI-2E family transporter	-2.79052	1.37665e-48
Smlt0775	SMLT_RS03690	Adenosylhomocysteinase	-2.79325	6.02006e-56
Smlt2123	SMLT_RS10205	TetR/AcrR family transcriptional regulator	-2.7937	1.61759e-14
Smlt1384	SMLT_RS06650	DUF937 domain-containing protein	-2.79415	5.94103e-22
Smlt3894	SMLT_RS18555	TonB-system energizer ExbB	-2.79637	5.44293e-07
Smlt0819	SMLT_RS03905	4-hydroxythreonine-4-phosphate dehydrogenase PdxA	-2.79936	2.36475e-27
Smlt4589	SMLT_RS21750	DNA polymerase I	-2.80134	8.37189e-66
Smlt3596	SMLT_RS17115	FtsH protease activity modulator HflK	-2.80552	3.65599e-114
Smlt2204	SMLT_RS10595	Hypothetical protein	-2.80992	9.97194e-22
Smlt4559	SMLT_RS21600	Beta-ketoacyl-[acyl-carrier-protein] synthase family protein	-2.82153	4.72569e-23
Smlt3565	SMLT_RS16975	DUF819 family protein	-2.83192	4.72951e-31
	SMLT_RS05120	Helix-turn-helix domain-containing protein	-2.83629	6.44784e-06
Smlt4671	SMLT_RS22190	ABC transporter permease	-2.84304	7.34273e-32
Smlt4079	SMLT_RS19405	Diaminopimelate epimerase	-2.86161	7.44098e-41
	SMLT_RS10530	Hypothetical protein	-2.86402	1.56043e-21
Smlt4133	SMLT_RS19680	Glucans biosynthesis glucosyltransferase MdoH	-2.86999	8.78896e-37
Smlt0556	SMLT_RS02655	DUF3297 family protein	-2.8727	5.58394e-18
Smlt4675	SMLT_RS22210	VacJ family lipoprotein	-2.87425	8.88392e-27
Smlt1046	SMLT_RS05070	Hypothetical protein	-2.88194	5.54913e-07
Smlt2832	SMLT_RS13470	Ferredoxin reductase	-2.89016	3.39413e-22
Smlt0923	SMLT_RS04415	30S ribosomal protein S5	-2.89743	7.24417e-42
Smlt0633	SMLT_RS03020	FAD-binding oxidoreductase	-2.89836	1.80218e-29
Smlt1123	SMLT_RS05440	Phosphoribosylglycinamide formyltransferase	-2.90288	8.52096e-17
Smlt0821	SMLT_RS03915	LPS-assembly protein LptD	-2.90565	1.0592e-50
Smlt0623	SMLT_RS02965	Glycosyl transferase	-2.91003	2.25919e-34
Smlt0166	SMLT_RS00770	Hypothetical protein	-2.91123	6.31465e-21
Smlt0896	SMLT_RS04285	50S ribosomal protein L10	-2.91634	2.28931e-29
Smlt3410	SMLT_RS16230	DUF3413 domain-containing protein	-2.92573	6.30477e-45
Smlt3417	SMLT_RS16260	Tryptophan synthase subunit alpha	-2.93772	1.40027e-16
Smlt4539	SMLT_RS21505	2,5-didehydrogluconate reductase DkgB	-2.93967	7.95532e-41
Smlt0253	SMLT_RS01190	NADH:flavin oxidoreductase/NADH oxidase	-2.95437	1.55117e-32
Smlt4192	SMLT_RS19955	DUF3106 domain-containing protein	-2.95878	1.75407e-09
Smlt3895	SMLT_RS18560	YbaN family protein	-2.9605	1.17053e-06
Smlt1122	SMLT_RS05435	DUF3108 domain-containing protein	-2.96178	3.47359e-28
Smlt3691b2	SMLT_RS17575	Copper resistance system multicopper oxidase	-2.96186	1.68343e-21
Smlt4489	SMLT_RS21255	Hypothetical protein	-2.96212	4.26169e-37
Smlt2434	SMLT_RS11655	Efflux RND transporter permease subunit	-2.96251	1.04264e-12
Smlt0922	SMLT_RS04410	50S ribosomal protein L18	-2.9635	7.34273e-32
Smlt3816	SMLT_RS18170	VWA domain-containing protein	-2.96548	4.08199e-28
Smlt0628	SMLT_RS02995	GtrA family protein	-2.96887	3.38487e-26
Smlt3428	SMLT_RS16315	D-glycerate dehydrogenase	-2.98483	5.73824e-40
Smlt0908	SMLT_RS04340	50S ribosomal protein L23	-2.98685	1.02422e-14
Smlt1366	SMLT_RS06560	DNA repair protein RadA	-2.98784	8.71557e-20
Smlt0622	SMLT_RS02960	Glycosyl hydrolase	-2.98973	1.38736e-45
Smlt3409	SMLT_RS16225	Isopenicillin N synthase family oxygenase	-2.99135	8.95813e-114
Smlt1121	SMLT_RS05430	DUF3108 domain-containing protein	-2.99186	6.06234e-40
Smlt4051	SMLT_RS19270	Septal ring lytic transglycosylase RlpA family protein	-2.994	1.10639e-55
Smlt1145	SMLT_RS05550	Hypothetical protein	-2.99603	1.18803e-06
Smlt4048	SMLT_RS19255	YbeD family protein	-3.00012	8.05926e-63
Smlt0562	SMLT_RS02685	Flagellar motor stator protein MotA	-3.00116	0.00355493
Smlt1472	SMLT_RS07065	Bifunctional glucose-1-phosphatase/inositol phosphatase	-3.00432	5.51206e-52
Smlt0829	SMLT_RS03955	Nucleoside deaminase	-3.0119	4.18921e-28
Smlt1530	SMLT_RS07340	Multidrug efflux MFS transporter permease subunit EmrB	-3.01746	1.26404e-35
Smlt2700	SMLT_RS12875	Response regulator	-3.01911	5.98214e-27
Smlt0119	SMLT_RS00540	Ribonuclease H-like domain-containing protein	-3.03759	2.207e-20
Smlt3952	SMLT_RS18820	Acetoacetyl-CoA reductase	-3.04279	1.83475e-22
Smlt0681	SMLT_RS03250	DsbC family protein	-3.05879	5.19632e-99
Smlt0828	SMLT_RS03950	23S rRNA (cytidine(2498)-2'-O)-methyltransferase RlmM	-3.06648	1.7444e-26
Smlt0897	SMLT_RS04290	50S ribosomal protein L7/L12	-3.07274	3.37126e-24
Smlt3752	SMLT_RS17870	Succinate--CoA ligase subunit alpha	-3.08008	9.58585e-57
Smlt3330	SMLT_RS15845	N-acetylmuramoyl-L-alanine amidase	-3.08017	1.64752e-122
Smlt3475	SMLT_RS16545	SIMPL domain-containing protein	-3.08286	2.00277e-34
Smlt4470	SMLT_RS21175	Pyridoxal-phosphate dependent enzyme	-3.08865	1.85777e-33
Smlt4536	SMLT_RS21490	HAMP domain-containing protein	-3.08926	0.00123691
Smlt3889	SMLT_RS18535	Hypothetical protein	-3.09267	6.33196e-28
Smlt0914	SMLT_RS04370	50S ribosomal protein L29	-3.11488	2.28564e-18
Smlt0872	SMLT_RS04160	Tetratricopeptide repeat protein	-3.11548	4.12525e-54
Smlt3704	SMLT_RS17650	Tol-Pal system beta propeller repeat protein TolB	-3.13658	3.65445e-37
Smlt2950	SMLT_RS14060	GNAT family N-acetyltransferase	-3.13976	9.34384e-23
Smlt4663	SMLT_RS22155	Efflux transporter outer membrane subunit	-3.14226	1.69532e-16
Smlt0345	SMLT_RS01635	Tryptophan--tRNA ligase	-3.14255	4.88888e-79
Smlt4642	SMLT_RS22005	Hypothetical protein	-3.14626	3.4019e-40
Smlt2330	SMLT_RS11200	Chemotaxis protein	-3.14842	3.51031e-11
Smlt2770	SMLT_RS13195	Rotamase	-3.14887	0.0435971
Smlt1048	SMLT_RS05080	Phage tail protein I	-3.15788	0.00119339
Smlt1044	SMLT_RS05060	Phage major tail tube protein	-3.17255	7.83506e-10
Smlt4176	SMLT_RS19875	16S rRNA (cytosine(967)-C(5))-methyltransferase RsmB	-3.18685	1.09427e-16
Smlt0182	SMLT_RS00850	Hypothetical protein	-3.18725	6.8806e-17
	SMLT_RS18605	Hypothetical protein	-3.19047	0.0199751
Smlt2346	SMLT_RS11280	Outer membrane lipoprotein chaperone LolA	-3.20021	1.09261e-104
Smlt4055	SMLT_RS19290	Rod shape-determining protein RodA	-3.20366	2.59811e-50
Smlt0650	SMLT_RS03100	DTDP-4-dehydrorhamnose reductase	-3.2175	2.88873e-68
Smlt4075	SMLT_RS19385	ATP-dependent protease ATPase subunit HslU	-3.22373	1.91984e-36
Smlt1368	SMLT_RS06570	Tetratricopeptide repeat protein	-3.2363	3.4732e-33
Smlt0925	SMLT_RS04425	50S ribosomal protein L15	-3.23638	1.85147e-46
Smlt0992	SMLT_RS04770	HU family DNA-binding protein	-3.23853	8.42452e-55
Smlt1235	SMLT_RS06000	GNAT family N-acetyltransferase	-3.24009	1.81221e-09
Smlt4664	SMLT_RS22160	FUSC family protein	-3.24097	3.0022e-14
Smlt2941	SMLT_RS13990	Cation diffusion facilitator family transporter	-3.24258	0.000147027
Smlt1471	SMLT_RS07060	Multidrug efflux ABC transporter SmrA	-3.24314	3.11527e-88
Smlt4050	SMLT_RS19265	D-alanyl-D-alanine carboxypeptidase	-3.2491	1.82532e-72
Smlt3126	SMLT_RS14885	Hypothetical protein	-3.25017	3.98337e-23
Smlt2268	SMLT_RS10900	Chemotaxis protein	-3.2506	2.63993e-12
Smlt3090	SMLT_RS14720	FMN-dependent NADH-azoreductase	-3.25322	1.17871e-16
Smlt3164	SMLT_RS15065	DUF2939 domain-containing protein	-3.26608	1.7468e-38
Smlt1484	SMLT_RS07120	PadR family transcriptional regulator	-3.2725	9.81269e-09
Smlt0630	SMLT_RS03005	NAD-dependent epimerase/dehydratase family protein	-3.27317	7.58827e-44
Smlt0909	SMLT_RS04345	50S ribosomal protein L2	-3.28866	1.71164e-31
Smlt1641	SMLT_RS07905	Tetraacyldisaccharide 4'-kinase	-3.29421	1.50048e-17
Smlt0912	SMLT_RS04360	30S ribosomal protein S3	-3.29936	1.3578e-34
Smlt4080	SMLT_RS19410	Alpha-ketoglutarate decarboxylase	-3.30938	1.61111e-63
Smlt3122	SMLT_RS14865	Thioesterase	-3.31208	5.45896e-16
Smlt0276	SMLT_RS01290	Hypothetical protein	-3.31332	1.69351e-24
Smlt3400	SMLT_RS16180	NADH-quinone oxidoreductase subunit NuoF	-3.32687	3.00146e-62
Smlt2942	SMLT_RS13995	Lysine decarboxylase	-3.34238	2.80555e-06
Smlt1027	SMLT_RS04975	Hypothetical protein	-3.34541	1.78286e-36
Smlt0729	SMLT_RS03470	6,7-dimethyl-8-ribityllumazine synthase	-3.34637	3.67438e-20
Smlt2258	SMLT_RS10855	HAMP domain-containing protein	-3.3475	3.27378e-15
Smlt2772	SMLT_RS13205	Nitrate reductase molybdenum cofactor assembly chaperone	-3.34832	0.0231247
Smlt0913	SMLT_RS04365	50S ribosomal protein L16	-3.34986	6.79684e-26
Smlt4047	SMLT_RS19250	Lipoyl(octanoyl) transferase LipB	-3.35317	6.03435e-67
Smlt1030	SMLT_RS04990	Acyl carrier protein	-3.35486	1.83714e-27
Smlt4485	SMLT_RS21245	MoxR family ATPase	-3.36238	8.92169e-33
Smlt_r01	SMLT_RS01980	23S ribosomal RNA	-3.36423	0.000426153
Smlt_r06	SMLT_RS02005	23S ribosomal RNA	-3.36423	0.000426153
Smlt_r03	SMLT_RS22030	23S ribosomal RNA	-3.37158	0.000324668
Smlt_r08	SMLT_RS22055	23S ribosomal RNA	-3.37158	0.000324668
Smlt2643	SMLT_RS12610	Efflux RND transporter periplasmic adaptor subunit	-3.37184	0.00242978
Smlt0703	SMLT_RS03345	Nicotinate phosphoribosyltransferase	-3.37376	3.9882e-62
Smlt1052	SMLT_RS05100	Hypothetical protein	-3.37453	0.000158537
Smlt4561	SMLT_RS21610	NAD(P)/FAD-dependent oxidoreductase	-3.37952	8.39915e-22
Smlt3835	SMLT_RS18265	Citrate synthase	-3.38485	2.02772e-83
Smlt4674	SMLT_RS22205	STAS domain-containing protein	-3.39265	2.51929e-09
Smlt2799	SMLT_RS13325	RcnB family protein	-3.39324	1.23575e-24
Smlt0635	SMLT_RS03030	Hypothetical protein	-3.39539	3.70867e-55
	SMLT_RS17590	Hypothetical protein	-3.39717	3.67757e-17
Smlt2628	SMLT_RS12535	SPFH domain-containing protein	-3.40149	1.19118e-80
Smlt1742	SMLT_RS08385	Recombination regulator RecX	-3.41241	9.17654e-35
Smlt1050	SMLT_RS05090	Phage baseplate protein	-3.41582	0.00336023
Smlt3488	SMLT_RS16610	LysM peptidoglycan-binding domain-containing protein	-3.43494	1.00816e-43
Smlt2320	SMLT_RS11155	Flagellar biosynthesis anti-sigma factor FlgM	-3.45048	2.22145e-11
Smlt4628	SMLT_RS21935	S46 family peptidase	-3.45107	1.50075e-42
Smlt0185	SMLT_RS00865	Helix-turn-helix transcriptional regulator	-3.48527	3.17319e-15
Smlt0381	SMLT_RS01790	Do family serine endopeptidase	-3.48601	2.64783e-47
Smlt0725	SMLT_RS03450	Hypothetical protein	-3.4911	8.89439e-59
Smlt2054	SMLT_RS09905	Nucleoside-diphosphate kinase	-3.49357	8.38636e-49
Smlt0611	SMLT_RS02905	Putative DNA modification/repair radical SAM protein	-3.49359	4.29891e-31
Smlt1642	SMLT_RS07910	3-deoxy-manno-octulosonate cytidylyltransferase	-3.50328	3.38415e-48
Smlt3028	SMLT_RS14425	Hypothetical protein	-3.50335	1.60251e-13
Smlt4565	SMLT_RS21630	Aromatic amino acid lyase	-3.5074	1.40197e-55
Smlt4490	SMLT_RS21260	Glutathionylspermidine synthase family protein	-3.51296	1.4537e-64
Smlt3950	SMLT_RS18810	Porin	-3.55579	3.07144e-28
Smlt1276	SMLT_RS06175	Acyl-CoA thioesterase	-3.58618	7.37411e-45
Smlt0619	SMLT_RS02945	ABC transporter ATP-binding protein	-3.60155	7.44777e-28
Smlt4453	SMLT_RS21120	ShlB/FhaC/HecB family hemolysin secretion/activation protein	-3.60233	5.08222e-05
Smlt0627	SMLT_RS02990	GtrA family protein	-3.60614	9.12048e-24
Smlt0910	SMLT_RS04350	30S ribosomal protein S19	-3.63767	3.36893e-27
Smlt0631	SMLT_RS03010	Class I SAM-dependent methyltransferase	-3.64403	1.2076e-36
Smlt2269	SMLT_RS10905	Chemotaxis protein CheY	-3.65141	2.84766e-06
Smlt3621	SMLT_RS17240	WGR domain-containing protein	-3.65367	1.02188e-09
Smlt0727	SMLT_RS03460	Riboflavin synthase	-3.67165	5.46963e-14
Smlt2630	SMLT_RS12545	Hypothetical protein	-3.67281	1.88147e-23
Smlt2190	SMLT_RS10525	Hypothetical protein	-3.68103	8.67737e-23
	SMLT_RS03975	DUF2007 domain-containing protein	-3.68144	1.91181e-17
Smlt4656	SMLT_RS22120	ATP-binding protein	-3.69346	1.40286e-59
Smlt2321	SMLT_RS11160	Flagellar protein FlgN	-3.70527	4.56233e-10
Smlt3239	SMLT_RS15420	Ribonuclease	-3.70678	1.78032e-19
Smlt2986	SMLT_RS14225	Hypothetical protein	-3.70843	1.32802e-12
Smlt1741	SMLT_RS08380	Recombinase RecA	-3.712	7.23629e-46
Smlt4491	SMLT_RS21265	DUF1190 domain-containing protein	-3.7676	6.26491e-57
Smlt3413	SMLT_RS16245	UDP-glucose 4-epimerase GalE	-3.76845	1.45152e-112
Smlt4471	SMLT_RS21180	Hypothetical protein	-3.7932	8.85971e-24
Smlt4560	SMLT_RS21605	DUF3261 domain-containing protein	-3.8006	3.9796e-10
Smlt3821	SMLT_RS18195	Type IV pilus secretin PilQ family protein	-3.81273	1.12839e-68
Smlt4660	SMLT_RS22140	MarR family transcriptional regulator	-3.81561	1.51758e-33
Smlt0596	SMLT_RS02850	HAMP domain-containing protein	-3.81724	8.13779e-71
Smlt1500	SMLT_RS07195	1-deoxy-D-xylulose-5-phosphate reductoisomerase	-3.81988	6.96371e-47
Smlt0080	SMLT_RS00345	Patatin-like phospholipase family protein	-3.82658	3.12658e-41
Smlt2197	SMLT_RS10560	DUF2388 domain-containing protein	-3.86821	3.10163e-16
Smlt3115	SMLT_RS14830	TonB-dependent receptor	-3.87637	2.22853e-24
Smlt4072	SMLT_RS19370	Multidrug efflux RND transporter periplasmic adaptor subunit SmeD	-3.87918	6.44136e-34
Smlt_r09	SMLT_RS22045	16S ribosomal RNA	-3.87949	0.000352616
Smlt_r02	SMLT_RS22070	16S ribosomal RNA	-3.87949	0.000352616
Smlt1432	SMLT_RS06880	HD domain-containing protein	-3.87966	1.97096e-31
Smlt_r12	SMLT_RS01990	16S ribosomal RNA	-3.88221	0.000348344
Smlt3399	SMLT_RS16175	NADH-quinone oxidoreductase subunit G	-3.8843	3.34029e-119
Smlt3357	SMLT_RS15955	Hypothetical protein	-3.88965	0.00030228
Smlt3412	SMLT_RS16240	Polysaccharide deacetylase family protein	-3.9095	4.03421e-85
Smlt1643	SMLT_RS07915	Low molecular weight phosphotyrosine protein phosphatase	-3.93335	6.67563e-23
Smlt2308	SMLT_RS11095	Flagellar hook-associated protein FlgK	-3.93929	1.54965e-13
Smlt1491	SMLT_RS07150	Hypothetical protein	-3.94519	5.10559e-57
Smlt4304	SMLT_RS20495	Quaternary ammonium compound efflux SMR transporter SugE	-3.95282	1.86131e-25
Smlt2303	SMLT_RS11070	Flagellar filament capping protein FliD	-3.97505	0.00105821
Smlt0150	SMLT_RS00690	Undecaprenyl-diphosphate phosphatase	-4.00085	4.23207e-47
Smlt3812	SMLT_RS18150	Acetyl-CoA hydrolase	-4.01628	1.36418e-69
Smlt2985	SMLT_RS14220	Acetyltransferase	-4.01647	7.3128e-39
Smlt0084	SMLT_RS00360	Phosphatase PAP2 family protein	-4.0271	4.95513e-25
Smlt3240	SMLT_RS15425	Hypothetical protein	-4.08546	1.16605e-28
Smlt3411	SMLT_RS16235	Glycosyltransferase family 4 protein	-4.08586	6.10817e-45
Smlt0911	SMLT_RS04355	50S ribosomal protein L22	-4.09479	8.95783e-32
Smlt0780	SMLT_RS03710	Methionine adenosyltransferase	-4.11797	5.94124e-45
Smlt1515	SMLT_RS07275	2,3,4,5-tetrahydropyridine-2,6-dicarboxylate N-succinyltransferase	-4.11997	3.69934e-60
Smlt3470	SMLT_RS16520	Ribosome-associated protein	-4.12346	9.18999e-46
Smlt0754	SMLT_RS03585	Putative lipid II flippase FtsW	-4.13217	3.56314e-95
Smlt0561	SMLT_RS02680	Flagellar motor protein MotB	-4.13313	0.00144573
Smlt0957	SMLT_RS04565	RRNA pseudouridine synthase	-4.1609	3.64146e-68
Smlt0184	SMLT_RS00860	Ax21 family protein	-4.16942	3.64572e-23
Smlt4071	SMLT_RS19365	Multidrug efflux RND transporter permease subunit SmeE	-4.17239	5.74645e-40
Smlt2246	SMLT_RS10800	Hypothetical protein	-4.22807	2.85365e-08
Smlt2678	SMLT_RS12765	MFS transporter	-4.22943	3.17341e-37
Smlt2315	SMLT_RS11130	Flagellar basal body rod modification protein FlgD	-4.24443	0.00247606
Smlt4391	SMLT_RS20880	Exopolysaccharide biosynthesis protein	-4.30198	3.12352e-43
Smlt4076	SMLT_RS19390	ATP-dependent protease subunit HslV	-4.30524	2.08928e-55
Smlt3592	SMLT_RS17100	Adenylosuccinate synthase	-4.32478	2.26799e-62
Smlt4535	SMLT_RS21485	Rrf2 family transcriptional regulator	-4.33725	1.441e-10
Smlt2764	SMLT_RS13165	ATP-binding cassette domain-containing protein	-4.3385	3.68462e-17
Smlt2250	SMLT_RS10820	Chemotaxis protein CheR	-4.36078	3.46684e-06
Smlt0751	SMLT_RS03570	UDP-N-acetylmuramoyl-L-alanyl-D-glutamate--2,6-diaminopimelate ligase	-4.36626	2.72489e-70
Smlt2836	SMLT_RS13490	Redoxin domain-containing protein	-4.40569	1.0147e-18
Smlt0482	SMLT_RS02310	Malonic semialdehyde reductase	-4.42178	6.55982e-41
Smlt2266	SMLT_RS10890	Flagellar motor protein	-4.44493	4.65614e-09
Smlt2283	SMLT_RS10975	Flagellar basal body protein FliL	-4.45627	0.0387475
Smlt0610	SMLT_RS02900	UdgX family uracil-DNA binding protein	-4.48674	2.29323e-31
Smlt1651	SMLT_RS07950	Efflux transporter outer membrane subunit	-4.50594	2.69129e-61
Smlt0624	SMLT_RS02970	Hypothetical protein	-4.50673	2.31083e-84
Smlt0752	SMLT_RS03575	UDP-N-acetylmuramoyl-tripeptide--D-alanyl-D-alanine ligase	-4.57549	2.53745e-199
Smlt0632	SMLT_RS03015	SDR family oxidoreductase	-4.58099	4.01925e-39
Smlt0597	SMLT_RS02855	Response regulator	-4.58362	1.53968e-57
Smlt3669	SMLT_RS17470	Hypothetical protein	-4.62975	8.79934e-50
Smlt2314	SMLT_RS11125	Flagellar hook protein FlgE	-4.63776	3.5509e-10
Smlt0621	SMLT_RS02955	Class I SAM-dependent methyltransferase	-4.6633	1.11115e-77
Smlt0389	SMLT_RS01820	Response regulator transcription factor	-4.66615	3.56863e-36
Smlt2802	SMLT_RS13340	HAMP domain-containing histidine kinase	-4.67378	1.97793e-41
Smlt3668	SMLT_RS17465	Chemotaxis protein CheW	-4.67991	5.83745e-19
Smlt2629	SMLT_RS12540	Membrane protein	-4.69981	4.52783e-61
Smlt2245	SMLT_RS10795	Bifunctional aconitate hydratase 2/2-methylisocitrate dehydratase	-4.70848	5.11613e-47
Smlt2818	SMLT_RS13400	Enterobactin synthase subunit F	-4.71511	4.89486e-08
Smlt3490	SMLT_RS16620	DUF4442 domain-containing protein	-4.72534	2.78222e-28
Smlt2835	SMLT_RS13485	TonB-dependent receptor	-4.74131	2.51241e-07
Smlt2769	SMLT_RS13190	NarK/NasA family nitrate transporter	-4.81534	0.00113828
Smlt0956	SMLT_RS04560	Hypothetical protein	-4.87143	2.54822e-138
Smlt0728	SMLT_RS03465	3,4-dihydroxy-2-butanone-4-phosphate synthase	-4.91642	6.0577e-09
Smlt1652	SMLT_RS07955	FtsX-like permease family protein	-4.93736	7.48989e-108
Smlt2270	SMLT_RS10910	RNA polymerase sigma factor FliA	-4.94979	2.81147e-06
Smlt1654	SMLT_RS07965	HlyD family efflux transporter periplasmic adaptor subunit	-4.97052	6.15132e-31
Smlt2163	SMLT_RS10395	Histidinol dehydrogenase	-4.97723	2.36312e-29
Smlt3906	SMLT_RS18615	Helix-turn-helix transcriptional regulator	-5.01333	1.27429e-95
Smlt0717	SMLT_RS03410	RcnB family protein	-5.06454	5.16639e-51
Smlt0753	SMLT_RS03580	Phospho-N-acetylmuramoyl-pentapeptide-transferase	-5.0692	5.34451e-122
Smlt1275	SMLT_RS06170	Hypothetical protein	-5.12798	6.7426e-68
Smlt1045	SMLT_RS05065	Tail protein	-5.15234	1.34726e-43
Smlt3999	SMLT_RS19060	Ferric-rhodotorulic acid/ferric-coprogen receptor FhuE	-5.2353	4.97147e-07
Smlt4124	SMLT_RS19630	Glycerol-3-phosphate dehydrogenase	-5.26017	2.24632e-31
Smlt2249	SMLT_RS10815	Chemoreceptor glutamine deamidase CheD	-5.26779	5.46167e-08
Smlt2251	SMLT_RS10825	Methyl-accepting chemotaxis protein	-5.26909	0.000215601
Smlt4070	SMLT_RS19360	Multidrug efflux RND transporter outer membrane subunit SmeF	-5.30061	5.51441e-84
Smlt0755	SMLT_RS03590	Undecaprenyldiphospho-muramoylpentapeptide beta-N-acetylglucosaminyltransferase	-5.3063	7.37315e-27
Smlt2164	SMLT_RS10400	Histidinol-phosphate transaminase	-5.32184	4.07001e-32
Smlt3526	SMLT_RS16800	Hypothetical protein	-5.41433	6.35082e-41
Smlt0538	SMLT_RS02565	Hypothetical protein	-5.43193	1.83563e-73
Smlt2165	SMLT_RS10405	Bifunctional histidinol-phosphatase/imidazoleglycerol-phosphate dehydratase HisB	-5.49602	1.72044e-53
Smlt4007	SMLT_RS19080	Transglycosylase SLT domain-containing protein	-5.54841	6.63975e-52
Smlt2271	SMLT_RS10915	P-loop NTPase	-5.62767	6.80981e-11
Smlt3396	SMLT_RS16160	NADH-quinone oxidoreductase subunit J	-5.65629	1.19688e-74
Smlt3398	SMLT_RS16170	NADH-quinone oxidoreductase subunit NuoH	-5.71893	5.20723e-57
Smlt3940	SMLT_RS18770	NADP-dependent malic enzyme	-5.72603	1.63661e-213
Smlt0955	SMLT_RS04555	OmpA family protein	-5.74225	9.5944e-66
Smlt0709	SMLT_RS03370	Type 1 fimbrial protein	-5.77912	1.80483e-97
Smlt3229	SMLT_RS15370	M3 family metallopeptidase	-5.83792	1.51269e-102
Smlt0708	SMLT_RS03365	Fimbrial biogenesis outer membrane usher protein	-5.83844	3.35514e-94
Smlt2167	SMLT_RS10415	1-(5-phosphoribosyl)-5-[(5-phosphoribosylamino)methylideneamino]imidazole-4-carboxamide isomerase	-6.04858	1.65669e-26
Smlt3489	SMLT_RS16615	CHASE2 domain-containing protein	-6.07037	1.37936e-63
Smlt2166	SMLT_RS10410	Imidazole glycerol phosphate synthase subunit HisH	-6.08046	9.95281e-37
Smlt0620	SMLT_RS02950	CatB-related O-acetyltransferase	-6.08348	6.06949e-94
Smlt1001	SMLT_RS04840	Autotransporter domain-containing protein	-6.11898	2.7195e-106
Smlt2203	SMLT_RS10590	Nuclear transport factor 2 family protein	-6.13915	4.73547e-14
Smlt2927	SMLT_RS13920	DNA polymerase Y family protein	-6.20239	2.22029e-68
Smlt4099	SMLT_RS19505	Glutamine--fructose-6-phosphate transaminase (isomerizing)	-6.21804	2.01926e-175
Smlt3395	SMLT_RS16155	NADH-quinone oxidoreductase subunit NuoK	-6.36914	6.18955e-33
Smlt0760	SMLT_RS03615	Cell division protein FtsZ	-6.50244	4.86877e-89
Smlt1653	SMLT_RS07960	ABC transporter ATP-binding protein	-6.50423	1.65309e-112
Smlt3209	SMLT_RS15275	GNAT family N-acetyltransferase	-6.51824	1.42512e-104
Smlt2248	SMLT_RS10810	Chemotaxis response regulator protein-glutamate methylesterase	-6.55013	3.00763e-12
Smlt3394	SMLT_RS16150	NADH-quinone oxidoreductase subunit L	-6.60825	6.12627e-46
Smlt3397	SMLT_RS16165	NADH-quinone oxidoreductase subunit NuoI	-6.62406	4.55018e-109
Smlt0192	SMLT_RS00900	Glycine zipper 2TM domain-containing protein	-6.62425	4.23207e-47
Smlt2161	SMLT_RS10385	TrpR	-6.7051	3.18639e-19
Smlt2202	SMLT_RS10585	Multidrug efflux RND transporter permease subunit	-6.73611	7.16998e-27
Smlt2162	SMLT_RS10390	ATP phosphoribosyltransferase	-6.86196	1.37295e-33
Smlt0756	SMLT_RS03595	UDP-N-acetylmuramate--L-alanine ligase	-6.89667	8.6967e-64
Smlt0539	SMLT_RS02570	Hypothetical protein	-6.99608	2.63562e-90
Smlt3392	SMLT_RS16140	NADH-quinone oxidoreductase subunit NuoN	-7.02677	9.98179e-54
Smlt3444	SMLT_RS16395	TonB-dependent receptor	-7.13946	2.71847e-83
Smlt2265	SMLT_RS10885	Flagellar motor protein MotD	-7.16781	3.77372e-12
Smlt0359	SMLT_RS01695	TonB-dependent receptor	-7.17637	1.97676e-95
Smlt3217	SMLT_RS15315	DUF456 domain-containing protein	-7.2614	1.44896e-42
	SMLT_RS22585	Pseudo	-7.27478	2.76068e-32
	SMLT_RS23065	Hypothetical protein	-7.3235	1.16608e-08
Smlt0757	SMLT_RS03600	D-alanine--D-alanine ligase	-7.6795	1.706e-66
Smlt2022	SMLT_RS09755	Cold-shock protein	-7.78826	2.04582e-78
Smlt0707	SMLT_RS03360	Molecular chaperone	-7.83438	9.10114e-124
Smlt3215	SMLT_RS15305	Glycine zipper 2TM domain-containing protein	-7.85815	5.98234e-86
Smlt2817	SMLT_RS13395	2,3-dihydro-2,3-dihydroxybenzoate dehydrogenase	-7.90302	5.53733e-07
Smlt3393	SMLT_RS16145	NADH-quinone oxidoreductase subunit M	-7.92688	4.59114e-54
Smlt1420	SMLT_RS06815	Alpha/beta fold hydrolase	-7.9828	1.06019e-55
Smlt0149	SMLT_RS00685	META and DUF4377 domain-containing protein	-8.09447	1.04804e-132
Smlt1419	SMLT_RS06810	EamA family transporter	-8.2273	3.11487e-48
Smlt2318	SMLT_RS11145	Chemotaxis protein CheV	-8.25003	0.000102294
Smlt0540	SMLT_RS02575	Hypothetical protein	-8.28081	4.56706e-139
Smlt0841	SMLT_RS04015	Peroxiredoxin	-8.63811	3.03982e-84
Smlt3210	SMLT_RS15280	Glycine zipper 2TM domain-containing protein	-8.67892	4.17211e-167
Smlt3757	SMLT_RS17895	Pilin	-8.84587	1.1221e-27
Smlt0759	SMLT_RS03610	Cell division protein FtsA	-8.8587	7.03828e-133
Smlt3559	SMLT_RS16950	Aquaporin Z	-9.03803	2.17892e-120
Smlt0758	SMLT_RS03605	Cell division protein FtsQ/DivIB	-9.17947	4.06743e-67
Smlt0706	SMLT_RS03355	Fimbrial protein	-9.29632	2.74807e-252
Smlt2260	SMLT_RS10860	Chemotaxis protein CheA	-9.34007	2.12928e-08
Smlt2263	SMLT_RS10875	Chemotaxis protein CheW	-9.50991	7.31548e-19
Smlt3358	SMLT_RS15960	DUF3011 domain-containing protein	-9.53528	1.09022e-128
Smlt2254	SMLT_RS10835	HAMP domain-containing protein	-9.55201	1.7157e-05
Smlt1416	SMLT_RS06795	MtnX-like HAD-IB family phosphatase	-9.79877	2.96268e-72
Smlt1413	SMLT_RS06780	Hypothetical protein	-9.84672	3.87999e-48
Smlt1418	SMLT_RS06805	DMT family transporter	-10.131	5.51013e-56
Smlt2264	SMLT_RS10880	ParA family protein	-10.1595	4.82874e-19
Smlt1414	SMLT_RS06785	GNAT family N-acetyltransferase	-10.3979	1.39725e-87
Smlt2926	SMLT_RS13915	Translesion DNA synthesis-associated protein ImuA	-10.7221	1.17744e-25
Smlt0387	SMLT_RS01815	Ax21 family protein	-10.8977	1.18697e-63
Smlt2201	SMLT_RS10580	Efflux RND transporter periplasmic adaptor subunit	-11.1076	1.97478e-33
Smlt1417	SMLT_RS06800	Nucleotide sugar aminotransferase	-11.1528	1.05674e-71
Smlt2302	SMLT_RS11065	Flagellar export chaperone FliS	-11.1828	2.69014e-05
Smlt1740	SMLT_RS08375	Transcriptional repressor LexA	-11.2366	3.11044e-137
Smlt2928	SMLT_RS13925	Error-prone DNA polymerase	-11.3226	8.46658e-166
Smlt2261	SMLT_RS10865	Response regulator	-11.5505	5.23229e-08
Smlt1415	SMLT_RS06790	Aminotransferase class III-fold pyridoxal phosphate-dependent enzyme	-12.3058	4.44259e-71
Smlt2301	SMLT_RS11060	Hypothetical protein	-12.4928	0.000207339
Smlt2647	SMLT_RS12630	Membrane protein	-13.4665	9.04217e-32
Smlt0598	SMLT_RS02860	Asparagine synthase (glutamine-hydrolyzing)	-13.5443	1.24901e-95
Smlt1385	SMLT_RS06655	Catalase	-14.9841	1.57725e-175
Smlt2256	SMLT_RS10845	Chemotaxis protein CheW	-15.0328	5.13194e-06
Smlt4123	SMLT_RS19625	Outer membrane beta-barrel protein	-16.7093	4.1239e-67
Smlt2644	SMLT_RS12615	Hypothetical protein	-17.5169	1.10528e-52
Smlt3588	SMLT_RS17080	Methyl-accepting chemotaxis protein	-17.8577	2.12524e-11
Smlt3758	SMLT_RS17900	Pilin	-18.8699	4.10087e-56
Smlt1826	SMLT_RS08820	OmpA family lipoprotein	-19.7736	5.36265e-160
Smlt_r05	SMLT_RS01985	5S ribosomal RNA	-19.9671	0.00066714
Smlt_r04	SMLT_RS02010	5S ribosomal RNA	-19.9671	0.00066714
Smlt_r11	SMLT_RS22025	5S ribosomal RNA	-19.9671	0.00066714
Smlt_r07	SMLT_RS22050	5S ribosomal RNA	-19.9671	0.00066714
Smlt2645	SMLT_RS12620	Response regulator transcription factor	-20.0698	1.7442e-74
Smlt2646	SMLT_RS12625	HAMP domain-containing histidine kinase	-20.2949	2.73936e-62
Smlt2304	SMLT_RS11075	Flagellin	-21.2857	3.80141e-11
Smlt3905	SMLT_RS18610	TonB-dependent receptor	-21.894	9.90204e-193
Smlt2262	SMLT_RS10870	STAS domain-containing protein	-26.5365	4.13421e-13
Smlt2255	SMLT_RS10840	Hypothetical protein	-27.0049	8.39176e-09
Smlt2306	SMLT_RS11085	Flagellin	-43.6004	2.91257e-16
Smlt2305	SMLT_RS11080	Flagellin	-44.3836	6.89731e-16

## Sheet: DEG TetR (Smlt2053) mutant
Differentially expressed genes for TetR Smlt2053 mutant (p-adj < 0.05 and |Fold-change| ≥ 2.0)
Old locus tag ID	Locus tag ID	Description	Fold-Change	p-adj
Smlt2053	SMLT_RS09900	TetR/AcrR family transcriptional regulator (mutated gene)	-438.864	2.27094e-07
Smlt1443	SMLT_RS06935	HlyD family secretion protein	-13.2815	8.20514e-80
Smlt1444	SMLT_RS06940	MFS transporter	-11.5032	6.43377e-14
Smlt1445	SMLT_RS06945	Helix-turn-helix transcriptional regulator	-9.10344	4.45517e-42
Smlt0598	SMLT_RS02860	Asparagine synthase (glutamine-hydrolyzing)	-2.36172	1.63167e-06
Smlt1574	SMLT_RS07570	Bacteriohemerythrin	-2.0576	7.7769e-05
Smlt2051	SMLT_RS09890	Acetyl-CoA C-acyltransferase	6.01746	2.88423e-76
Smlt2052	SMLT_RS09895	3-hydroxyacyl-CoA dehydrogenase/enoyl-CoA hydratase family protein	6.34729	1.93008e-110
